# Supplementary material for: Identification and validation of serum metabolite biomarkers for endometrial cancer diagnosis
Source: EMBO Mol Med. 2024 Feb 14;16(4):988–1003. doi: 10.1038/s44321-024-00033-1 (PMC11018850; doi:10.1038/s44321-024-00033-1)
Supplement: Supplementary file 2 — Source Data Fig. 2 [file 44321_2024_33_MOESM2_ESM.zip]

Archive with 20 entries (11 files):
- Figure 2/
- Figure 2/2B/
- Figure 2/2B/SEM.tif
- Figure 2/2C/
- Figure 2/2C/Fe+O.tif
- Figure 2/2C/Fe.tif
- Figure 2/2C/HAADF.tif
- Figure 2/2C/O.tif
- Figure 2/2D/
- Figure 2/2D/Sum of peak intensity.xlsx
- Figure 2/2E/
- Figure 2/2E/Sum of peak intensity.xlsx
- Figure 2/2F/
- Figure 2/2F/Total ion count.xlsx
- Figure 2/2G/
- Figure 2/2G/Coefficient of variation.xlsx
- Figure 2/2H/
- Figure 2/2H/Arithmetic mean height.xlsx
- Figure 2/2I/
- Figure 2/2I/Linear response for proline.xlsx
