# Supplementary material for: Identification and validation of serum metabolite biomarkers for endometrial cancer diagnosis
Source: EMBO Mol Med. 2024 Feb 14;16(4):988–1003. doi: 10.1038/s44321-024-00033-1 (PMC11018850; doi:10.1038/s44321-024-00033-1)
Supplement: Supplementary file 2 — Source Data Fig. 2 [file 44321_2024_33_MOESM2_ESM.zip › Figure 2/2D/Sum of peak intensity.xlsx]

## Sheet: Sheet1
Replicate	Par	CHCA	DHB	SA	DHAP
1	420023	2276.05	779.998	714.059	4988.49
2	410905	8602.12	328.259	388.115	5005.89
3	424716	3799.28	462.376	457.612	10790.6
4	465872	2895.83	1297.04	245.875	6991.53
5	492590	11056.9	1224.93	477.088	10097.2
