# Supplementary material for: Identification and validation of serum metabolite biomarkers for endometrial cancer diagnosis
Source: EMBO Mol Med. 2024 Feb 14;16(4):988–1003. doi: 10.1038/s44321-024-00033-1 (PMC11018850; doi:10.1038/s44321-024-00033-1)
Supplement: Supplementary file 2 — Source Data Fig. 2 [file 44321_2024_33_MOESM2_ESM.zip › Figure 2/2E/Sum of peak intensity.xlsx]

## Sheet: Sheet1
Replicate	Par	CHCA	DHB	SA	DHAP
1	404489	730.756	12766.3	156.015	9587.51
2	423356	1662.05	7906.33	198.964	7260.11
3	395785	327.228	10953.3	217.836	7209.65
4	359050	57.9964	9557.26	199.341	9625.94
5	463898	6650.81	8576.91	232.596	4578.21
