# Supplementary material for: Identification and validation of serum metabolite biomarkers for endometrial cancer diagnosis
Source: EMBO Mol Med. 2024 Feb 14;16(4):988–1003. doi: 10.1038/s44321-024-00033-1 (PMC11018850; doi:10.1038/s44321-024-00033-1)
Supplement: Supplementary file 2 — Source Data Fig. 2 [file 44321_2024_33_MOESM2_ESM.zip › Figure 2/2F/Total ion count.xlsx]

## Sheet: Sheet1
	Replicate	Par	CHCA	DHB	SA	DHAP
Serum sample-1	1	21780106	237470	4625686	268859	5.68893e+06
	2	18938070	208597	4.34525e+06	245117	4.07614e+06
	3	21060692	275436	3443259	322025	3.37339e+06
	4	16732250	301424	4.6929e+06	249816	3.6936e+06
	5	15522488	207156	4.0817e+06	257796	2.84193e+06
Serum sample-2	1	21832092	351807	5.50404e+06	2.32738e+06	3.10794e+06
	2	26791734	398053	5368752	598339	2221048
	3	24940086	290010	4.83394e+06	299818	2.26264e+06
	4	26296708	196682	3513108	454218	2.16395e+06
	5	24569358	516694	6556294	252184	3630067
Serum sample-3	1	23770124	574686	3.55119e+06	279899	4.42038e+06
	2	22149554	292211	3.68742e+06	1.48333e+06	3.65368e+06
	3	23170746	290933	4.27525e+06	290140	1.81021e+06
	4	20507370	224903	3350236	369321	1.34828e+06
	5	22989076	494535	3.50455e+06	447408	1.46354e+06
