# Supplementary material for: Identification and validation of serum metabolite biomarkers for endometrial cancer diagnosis
Source: EMBO Mol Med. 2024 Feb 14;16(4):988–1003. doi: 10.1038/s44321-024-00033-1 (PMC11018850; doi:10.1038/s44321-024-00033-1)
Supplement: Supplementary file 2 — Source Data Fig. 2 [file 44321_2024_33_MOESM2_ESM.zip › Figure 2/2G/Coefficient of variation.xlsx]

## Sheet: Sheet1
m/z feature	Serum sample-1	Serum sample-2	Serum sample-3	Serum sample-4	Serum sample-5
m/z-1	0.171774	0.0904548	0.0860452	0.0900802	0.0736928
m/z-2	0.117283	0.109136	0.0720807	0.0685485	0.0913862
m/z-3	0.102361	0.0782939	0.0766957	0.106206	0.0848234
m/z-4	0.107838	0.0641179	0.0631196	0.11366	0.0774198
m/z-5	0.0624754	0.0517048	0.0411038	0.0489127	0.0520041
m/z-6	0.0742737	0.0729168	0.102208	0.0654782	0.0638785
m/z-7	0.123339	0.054329	0.0942298	0.139678	0.0746966
m/z-8	0.0765185	0.0626643	0.0476436	0.0599548	0.0543707
m/z-9	0.101555	0.0398662	0.0831909	0.121472	0.0679187
m/z-10	0.155368	0.108307	0.101698	0.146048	0.144981
m/z-11	0.14609	0.0839312	0.107621	0.195084	0.123077
m/z-12	0.105977	0.042635	0.0973992	0.067629	0.0836413
m/z-13	0.162829	0.12313	0.118532	0.136884	0.149133
m/z-14	0.135996	0.106623	0.0725432	0.163415	0.112078
m/z-15	0.113248	0.0832973	0.097143	0.0986674	0.0886824
m/z-16	0.160832	0.120479	0.152664	0.142288	0.14551
m/z-17	0.151218	0.138153	0.129176	0.158733	0.127928
m/z-18	0.114982	0.0865414	0.100136	0.103037	0.0935487
m/z-19	0.159891	0.107706	0.180428	0.139142	0.170318
m/z-20	0.140468	0.13048	0.0997093	0.183145	0.130804
m/z-21	0.0755489	0.0785149	0.0663597	0.11486	0.0771311
m/z-22	0.133682	0.116852	0.084298	0.173983	0.127073
m/z-23	0.0987539	0.0569967	0.0534357	0.09129	0.0696117
m/z-24	0.0898427	0.0614298	0.0680722	0.0516239	0.0765435
m/z-25	0.18782	0.137528	0.205117	0.130205	0.12167
m/z-26	0.0958156	0.0341562	0.0711384	0.0820071	0.0621806
m/z-27	0.100681	0.0676563	0.0742845	0.0546759	0.0794668
m/z-28	0.0951671	0.0342506	0.0833292	0.0743044	0.0692008
m/z-29	0.137409	0.110873	0.0892174	0.0905185	0.125413
m/z-30	0.0934314	0.0429437	0.0621889	0.114555	0.0816326
m/z-31	0.143108	0.136512	0.104999	0.146326	0.128757
m/z-32	0.166596	0.120845	0.110596	0.208004	0.119687
m/z-33	0.117847	0.0900306	0.0826325	0.144673	0.0789416
m/z-34	0.152297	0.0961937	0.108254	0.153912	0.143436
m/z-35	0.20639	0.176201	0.143213	0.210867	0.159706
m/z-36	0.147999	0.0912134	0.106641	0.171286	0.12027
m/z-37	0.144038	0.136533	0.106084	0.170177	0.110864
m/z-38	0.0867403	0.0455351	0.0651812	0.0898731	0.064389
m/z-39	0.151143	0.0916909	0.10037	0.189576	0.117786
m/z-40	0.135801	0.0704212	0.0943342	0.147647	0.147651
m/z-41	0.130039	0.101792	0.0887462	0.117916	0.0919014
m/z-42	0.094906	0.045604	0.0746131	0.0559269	0.071404
m/z-43	0.146552	0.11667	0.114138	0.124775	0.133906
m/z-44	0.135475	0.149227	0.0741624	0.0993022	0.158657
m/z-45	0.151994	0.105614	0.126913	0.152672	0.135282
m/z-46	0.0607333	0.0341052	0.0304599	0.0561397	0.0619034
m/z-47	0.133343	0.147185	0.0998239	0.165696	0.131379
m/z-48	0.117594	0.0617692	0.108305	0.122153	0.113284
m/z-49	0.0991113	0.0726515	0.0429349	0.0891223	0.0727284
m/z-50	0.121527	0.0919901	0.0764547	0.127364	0.097449
m/z-51	0.118272	0.124361	0.103646	0.116694	0.108597
m/z-52	0.10988	0.152234	0.102842	0.178244	0.110748
m/z-53	0.115638	0.0978113	0.0749983	0.134004	0.0950722
m/z-54	0.0802155	0.0309926	0.0672467	0.0566744	0.0599963
m/z-55	0.109451	0.0636535	0.0651562	0.104668	0.0871942
m/z-56	0.10756	0.0573386	0.0908638	0.0993941	0.127862
m/z-57	0.0869459	0.0510626	0.0673016	0.11515	0.0909531
m/z-58	0.144637	0.0978228	0.105449	0.139871	0.151666
m/z-59	0.0883902	0.0541416	0.0483511	0.0607243	0.0736146
m/z-60	0.146193	0.123827	0.120715	0.171398	0.129692
m/z-61	0.146738	0.160004	0.143109	0.169557	0.159389
m/z-62	0.156436	0.116651	0.113653	0.169913	0.119306
m/z-63	0.0785637	0.051298	0.0512903	0.0314652	0.066145
m/z-64	0.118254	0.101962	0.1493	0.108765	0.0937055
m/z-65	0.132476	0.117864	0.105682	0.177745	0.114379
m/z-66	0.0900018	0.0515322	0.0647268	0.0469289	0.0746982
m/z-67	0.107069	0.0966149	0.0529806	0.0730347	0.0922028
m/z-68	0.114466	0.0898483	0.0711065	0.118648	0.119632
m/z-69	0.0960139	0.0934697	0.0751139	0.0697232	0.0768232
m/z-70	0.106913	0.0951426	0.0815962	0.111567	0.0849347
m/z-71	0.0788334	0.0636733	0.0615297	0.0608664	0.0679259
m/z-72	0.108091	0.0512417	0.0700576	0.137071	0.0737002
m/z-73	0.12353	0.075291	0.0910207	0.0745139	0.0799604
m/z-74	0.120365	0.0797995	0.114699	0.0980644	0.147559
m/z-75	0.114376	0.0739415	0.0861265	0.0922974	0.0752549
m/z-76	0.0927122	0.0632542	0.0723883	0.0598033	0.0697835
m/z-77	0.130312	0.1125	0.0874118	0.146271	0.099743
m/z-78	0.152118	0.140085	0.146712	0.16565	0.121024
m/z-79	0.131876	0.114149	0.102615	0.121734	0.0836693
m/z-80	0.0903043	0.112981	0.0750185	0.103327	0.12421
m/z-81	0.125085	0.1089	0.0885109	0.148585	0.08811
m/z-82	0.141067	0.159161	0.100495	0.135194	0.114291
m/z-83	0.129726	0.108756	0.100155	0.138862	0.0881123
m/z-84	0.113837	0.0955096	0.0945407	0.123409	0.117795
m/z-85	0.133122	0.0969173	0.101482	0.0944095	0.0879544
m/z-86	0.118116	0.0751886	0.0925146	0.0968704	0.0882749
m/z-87	0.103315	0.0676994	0.0878316	0.0396889	0.0766284
m/z-88	0.0766492	0.0371376	0.0586937	0.0920017	0.0574192
m/z-89	0.0930732	0.0647999	0.0665812	0.0691493	0.0837534
m/z-90	0.184491	0.0936611	0.0800665	0.152727	0.0824155
m/z-91	0.100194	0.0892216	0.0895382	0.084299	0.0912184
m/z-92	0.110452	0.0745105	0.0810388	0.0562022	0.069547
m/z-93	0.11245	0.0832601	0.0739863	0.10818	0.0800159
m/z-94	0.108089	0.0552877	0.0659234	0.14395	0.0968329
m/z-95	0.121441	0.111392	0.0894712	0.110487	0.111937
m/z-96	0.112667	0.0562043	0.0953939	0.0944486	0.113985
m/z-97	0.108759	0.0804065	0.0877433	0.134579	0.0851269
m/z-98	0.155389	0.129379	0.131931	0.170706	0.126282
m/z-99	0.133532	0.104801	0.1208	0.114522	0.0827131
m/z-100	0.14285	0.127265	0.140296	0.162218	0.125689
m/z-101	0.186547	0.110016	0.160688	0.128523	0.0842385
m/z-102	0.18754	0.139051	0.14804	0.085296	0.0904908
m/z-103	0.114167	0.094264	0.0741832	0.111446	0.0893539
m/z-104	0.13724	0.0808236	0.126921	0.0516368	0.0677501
m/z-105	0.0756142	0.051991	0.0610069	0.0539353	0.0710578
m/z-106	0.114115	0.118415	0.0649785	0.1239	0.0945838
m/z-107	0.12395	0.0512222	0.0783926	0.073916	0.0679005
m/z-108	0.105052	0.126451	0.0872635	0.151362	0.102936
m/z-109	0.116232	0.102642	0.0942032	0.0686358	0.0942083
m/z-110	0.117894	0.107021	0.0835169	0.0883199	0.0867775
m/z-111	0.126676	0.0902338	0.0787941	0.134937	0.0833006
m/z-112	0.147175	0.0862552	0.105967	0.143079	0.0788334
m/z-113	0.15333	0.117704	0.0997203	0.143882	0.115932
m/z-114	0.113048	0.075772	0.104114	0.121803	0.0901302
m/z-115	0.216552	0.12528	0.140136	0.22044	0.118788
m/z-116	0.0882248	0.0651966	0.04837	0.0683333	0.0634421
m/z-117	0.118106	0.0945569	0.0971183	0.123286	0.0999439
m/z-118	0.116922	0.0803118	0.110038	0.0868251	0.0844456
m/z-119	0.13287	0.0955212	0.084522	0.120328	0.108283
m/z-120	0.128192	0.130264	0.0712022	0.110879	0.0802074
m/z-121	0.115749	0.11009	0.0734719	0.112938	0.100641
m/z-122	0.113528	0.128913	0.0887615	0.13043	0.0731796
m/z-123	0.137788	0.0819639	0.126058	0.0580134	0.0953924
m/z-124	0.0899581	0.138242	0.0826073	0.135239	0.0923411
m/z-125	0.127848	0.0707058	0.102932	0.0440764	0.0753706
m/z-126	0.100077	0.119068	0.0965899	0.125985	0.110198
m/z-127	0.0994	0.149033	0.0779223	0.129966	0.115228
m/z-128	0.118552	0.121783	0.0817634	0.122031	0.100784
m/z-129	0.117248	0.112679	0.0740302	0.1023	0.101877
m/z-130	0.237845	0.128929	0.085398	0.248687	0.0992606
m/z-131	0.125875	0.117476	0.113881	0.107309	0.0993422
m/z-132	0.119733	0.0823052	0.0840856	0.123369	0.0962499
m/z-133	0.11755	0.076494	0.0810239	0.0531277	0.0834031
m/z-134	0.124059	0.070047	0.107951	0.120886	0.0839518
m/z-135	0.0974778	0.0798381	0.084494	0.0611855	0.0481166
m/z-136	0.119752	0.0923464	0.0866857	0.115454	0.100061
m/z-137	0.112709	0.122027	0.0881211	0.130574	0.0836135
m/z-138	0.0960711	0.0717903	0.0681021	0.1396	0.105867
m/z-139	0.120665	0.121132	0.0913617	0.105073	0.0940613
m/z-140	0.118577	0.131075	0.0853751	0.125742	0.0920094
m/z-141	0.103065	0.13734	0.09363	0.114389	0.107
m/z-142	0.109765	0.103361	0.0652743	0.0776513	0.106881
m/z-143	0.117698	0.136895	0.0913955	0.126349	0.111386
m/z-144	0.113896	0.134069	0.0971812	0.150017	0.114349
m/z-145	0.103647	0.102951	0.110512	0.111195	0.0895466
m/z-146	0.139817	0.0974116	0.12557	0.104243	0.0872996
m/z-147	0.0899946	0.0979269	0.12739	0.117333	0.111213
m/z-148	0.100071	0.148517	0.103666	0.151571	0.0944155
m/z-149	0.133456	0.108481	0.0762585	0.175102	0.145967
m/z-150	0.16158	0.105548	0.10351	0.0820213	0.071516
m/z-151	0.113181	0.0616306	0.0986617	0.11828	0.0832848
m/z-152	0.103526	0.086691	0.0963198	0.0714838	0.0956228
m/z-153	0.124625	0.11253	0.0784495	0.0927486	0.107699
m/z-154	0.125111	0.144749	0.0982545	0.0920035	0.0893008
m/z-155	0.108735	0.0741461	0.0766867	0.136195	0.0955122
m/z-156	0.0860288	0.143014	0.1048	0.130604	0.0802664
m/z-157	0.0995897	0.0915864	0.0872557	0.118301	0.09936
m/z-158	0.124938	0.11742	0.0632488	0.14021	0.176582
m/z-159	0.13808	0.144454	0.0870504	0.111224	0.0881144
m/z-160	0.110397	0.109463	0.0869874	0.0995495	0.0859059
m/z-161	0.0865531	0.149328	0.0865759	0.092074	0.101267
m/z-162	0.108955	0.117202	0.116491	0.153166	0.0898811
m/z-163	0.148786	0.218351	0.139936	0.109599	0.478271
m/z-164	0.118626	0.0637362	0.0938562	0.0778434	0.077713
m/z-165	0.143044	0.118885	0.0772784	0.0970599	0.117751
m/z-166	0.123124	0.0795378	0.100888	0.119572	0.0985418
m/z-167	0.125389	0.113384	0.116177	0.145747	0.111166
m/z-168	0.120661	0.09264	0.0730238	0.159753	0.107243
m/z-169	0.0915911	0.0951553	0.10882	0.160818	0.111104
m/z-170	0.109771	0.0952804	0.0740856	0.115468	0.0950672
m/z-171	0.104138	0.155601	0.0941702	0.122207	0.0699311
m/z-172	0.0992171	0.128895	0.0910917	0.107382	0.087204
m/z-173	0.123874	0.140485	0.059095	0.115062	0.0931424
m/z-174	0.103528	0.0592343	0.0667048	0.106984	0.103266
m/z-175	0.0916277	0.146364	0.131989	0.138452	0.0856185
m/z-176	0.13586	0.0718761	0.0661865	0.122805	0.0935775
m/z-177	0.114208	0.0931692	0.0753973	0.126369	0.094473
m/z-178	0.118299	0.0735005	0.0556627	0.0940867	0.0939521
m/z-179	0.0835113	0.0987379	0.0707017	0.154301	0.115536
m/z-180	0.108219	0.163401	0.119056	0.120379	0.0935494
m/z-181	0.0884392	0.0840056	0.0775166	0.108292	0.108174
m/z-182	0.131132	0.108842	0.0941398	0.149956	0.106351
m/z-183	0.0948269	0.0885505	0.0920218	0.112192	0.0939818
m/z-184	0.107026	0.0810946	0.0797938	0.0839819	0.0781571
m/z-185	0.0654092	0.137892	0.100885	0.150947	0.105445
m/z-186	0.112624	0.125981	0.0629211	0.0973026	0.110576
m/z-187	0.123305	0.12447	0.111212	0.167953	0.11565
m/z-188	0.118006	0.1876	0.0912119	0.134337	0.0914713
m/z-189	0.0956779	0.164709	0.124295	0.199467	0.0604991
m/z-190	0.0899342	0.115236	0.115423	0.145604	0.0728928
m/z-191	0.110795	0.06554	0.0991058	0.123524	0.12066
m/z-192	0.0864169	0.0745487	0.0835012	0.177092	0.110871
m/z-193	0.118113	0.125009	0.0911699	0.131719	0.142177
m/z-194	0.106105	0.0841473	0.0829753	0.122091	0.105447
m/z-195	0.09169	0.124987	0.0936305	0.12542	0.0870242
m/z-196	0.0954429	0.0888951	0.0919406	0.107509	0.117055
m/z-197	0.104339	0.101248	0.0839427	0.121202	0.105996
m/z-198	0.111643	0.116754	0.101202	0.0896661	0.0668407
m/z-199	0.102664	0.138753	0.0973515	0.0735672	0.0902971
m/z-200	0.139335	0.12079	0.158935	0.146405	0.117621
m/z-201	0.118214	0.0854629	0.143952	0.161237	0.114318
m/z-202	0.114388	0.0943443	0.0937677	0.0720967	0.108627
m/z-203	0.12423	0.0873047	0.108513	0.0671114	0.109056
m/z-204	0.16317	0.167922	0.116322	0.112155	0.119871
m/z-205	0.11901	0.0920388	0.0900481	0.109106	0.110608
m/z-206	0.0852254	0.134251	0.10365	0.178431	0.0625384
m/z-207	0.0854869	0.181296	0.0792685	0.152991	0.109985
m/z-208	0.127032	0.0850556	0.112159	0.191507	0.111609
m/z-209	0.10919	0.136492	0.0851337	0.283109	0.069089
m/z-210	0.0835782	0.164337	0.108799	0.114404	0.0894307
m/z-211	0.0992928	0.0606424	0.132391	0.145792	0.0969759
m/z-212	0.107795	0.067557	0.10219	0.127153	0.124713
m/z-213	0.111458	0.117665	0.0955104	0.0879904	0.126024
m/z-214	0.0920175	0.142058	0.086241	0.176392	0.119118
m/z-215	0.0836848	0.0664509	0.0971573	0.145823	0.0654183
m/z-216	0.117688	0.151849	0.0826175	0.180645	0.0547979
m/z-217	0.13844	0.12665	0.06374	0.162356	0.0954991
m/z-218	0.10143	0.185024	0.151503	0.153131	0.118627
m/z-219	0.13381	0.126319	0.0541629	0.166046	0.117708
m/z-220	0.189272	0.12693	0.0866159	0.254763	0.149724
m/z-221	0.131641	0.158726	0.103914	0.355138	0.111378
m/z-222	0.106052	0.0711842	0.0955384	0.122041	0.101143
m/z-223	0.0842938	0.0970172	0.093418	0.114871	0.159705
m/z-224	0.121971	0.103193	0.0847314	0.137023	0.154663
m/z-225	0.144149	0.100141	0.065919	0.140818	0.120876
m/z-226	0.148912	0.142206	0.117068	0.13311	0.121964
m/z-227	0.149115	0.189044	0.0826413	0.187392	0.102377
m/z-228	0.0951947	0.164949	0.0881272	0.123389	0.106599
m/z-229	0.151524	0.1305	0.106167	0.204727	0.112562
m/z-230	0.095487	0.0726414	0.136174	0.152865	0.128262
m/z-231	0.104697	0.0906329	0.0989382	0.135418	0.146729
m/z-232	0.136282	0.160418	0.124565	0.113137	0.167845
m/z-233	0.109635	0.126882	0.0985238	0.128599	0.0997397
m/z-234	0.0951455	0.14093	0.0724504	0.0797304	0.0878635
m/z-235	0.108663	0.136534	0.114829	0.128769	0.102966
m/z-236	0.152729	0.150234	0.122503	0.513345	0.100074
m/z-237	0.243235	0.401257	0.17939	0.668766	0.288094
m/z-238	0.202245	0.318335	0.195448	0.30035	0.262558
m/z-239	0.156719	0.127327	0.121633	0.0984841	0.0758025
m/z-240	0.164985	0.238571	0.120238	0.193774	0.123321
m/z-241	0.0891817	0.058604	0.0471093	0.0753805	0.0519619
m/z-242	0.107603	0.075666	0.0748616	0.0944567	0.0617452
m/z-243	0.127485	0.105901	0.112919	0.126013	0.100999
m/z-244	0.11209	0.117784	0.0786746	0.108972	0.146536
m/z-245	0.144931	0.132342	0.0826243	0.158416	0.175214
m/z-246	0.127937	0.103225	0.086439	0.158623	0.10728
m/z-247	0.17478	0.10003	0.197216	0.178681	0.168049
m/z-248	0.129398	0.175417	0.225168	0.14091	0.197839
m/z-249	0.162485	0.199728	0.219934	0.192453	0.127028
m/z-250	0.575256	0.293593	0.0962736	0.161685	0.193861
m/z-251	0.319731	0.210865	0.25994	0.35841	0.283391
m/z-252	0.219338	0.179969	0.189235	0.310137	0.257611
m/z-253	0.195929	0.14505	0.157605	0.16633	0.36056
m/z-254	0.208787	0.133446	0.177234	0.161887	0.355034
m/z-255	0.193855	0.149033	0.106393	0.208019	0.340774
m/z-256	0.177591	0.181422	0.207689	0.25175	0.33761
m/z-257	0.491601	0.0930688	0.245686	0.222428	0.341651
m/z-258	0.50662	0.157957	0.449074	0.25777	0.327244
m/z-259	0.373971	0.149293	0.317124	0.203408	0.347024
m/z-260	0.32732	0.155418	0.348042	0.178461	0.322283
m/z-261	0.186173	0.114316	0.249647	0.132783	0.347255
m/z-262	0.154303	0.138433	0.181125	0.180969	0.34888
m/z-263	0.334582	0.151628	0.165181	0.218504	0.342309
m/z-264	0.205297	0.160127	0.16268	0.122958	0.36194
