# Supplementary material for: Identification and validation of serum metabolite biomarkers for endometrial cancer diagnosis
Source: EMBO Mol Med. 2024 Feb 14;16(4):988–1003. doi: 10.1038/s44321-024-00033-1 (PMC11018850; doi:10.1038/s44321-024-00033-1)
Supplement: Supplementary file 2 — Source Data Fig. 2 [file 44321_2024_33_MOESM2_ESM.zip › Figure 2/2H/Arithmetic mean height.xlsx]

## Sheet: Sheet1
Replicate	Par	CHCA	DHB	SA	DHAP
1	0.253	0.709	2.31	1.61	4.144
2	0.224	1.221	1.792	1.734	2.837
3	0.226	0.79	1.572	2.601	2.115
4	0.229	0.646	1.569	2.486	2.731
5	0.259	1.148	1.474	2.394	4.078
