# Supplementary material for: Identification and validation of serum metabolite biomarkers for endometrial cancer diagnosis
Source: EMBO Mol Med. 2024 Feb 14;16(4):988–1003. doi: 10.1038/s44321-024-00033-1 (PMC11018850; doi:10.1038/s44321-024-00033-1)
Supplement: Supplementary file 2 — Source Data Fig. 2 [file 44321_2024_33_MOESM2_ESM.zip › Figure 2/2I/Linear response for proline.xlsx]

## Sheet: Sheet1
Concentration (μM)	Replicate-1	Replicate-2	Replicate-3
1000	186107	197431	212526
200	54547.9	68839	49921
40	6679.81	10324.5	8013.9
8	543.105	574.652	670.953
1.6	99.0824	113.371	138.802
0.32	57.7324	58.5743	41.0503
