# Supplementary material for: Identification and validation of serum metabolite biomarkers for endometrial cancer diagnosis
Source: EMBO Mol Med. 2024 Feb 14;16(4):988–1003. doi: 10.1038/s44321-024-00033-1 (PMC11018850; doi:10.1038/s44321-024-00033-1)
Supplement: Supplementary file 3 — Source Data Fig. 3 [file 44321_2024_33_MOESM3_ESM.zip]

Archive with 9 entries (4 files):
- Figure 3/
- Figure 3/3B/
- Figure 3/3B/Typical mass spectra.xlsx
- Figure 3/3C/
- Figure 3/3C/SMFs database.xlsx
- Figure 3/3D/
- Figure 3/3D/Similarity score.xlsx
- Figure 3/3E/
- Figure 3/3E/PCA.xlsx
