# Supplementary material for: Identification and validation of serum metabolite biomarkers for endometrial cancer diagnosis
Source: EMBO Mol Med. 2024 Feb 14;16(4):988–1003. doi: 10.1038/s44321-024-00033-1 (PMC11018850; doi:10.1038/s44321-024-00033-1)
Supplement: Supplementary file 3 — Source Data Fig. 3 [file 44321_2024_33_MOESM3_ESM.zip › Figure 3/3B/Typical mass spectra.xlsx]

## Sheet: Sheet1
m/z	EC	Non-EC
100.048	0.00075141	0.00112005
100.052	0.000637564	0.00101229
100.055	0.000538238	0.000854861
100.059	0.000644991	0.00107154
100.062	0.000785062	0.00104406
100.066	0.000730492	0.000878232
100.069	0.000597048	0.000857994
100.073	0.000633664	0.000775244
100.076	0.000664013	0.000590777
100.08	0.000610095	0.000596463
100.083	0.000616188	0.000645405
100.087	0.000547501	0.00048103
100.09	0.000578334	0.000484609
100.094	0.000521738	0.000535632
100.097	0.00043031	0.000310115
100.1	0.000437797	0.000302857
100.104	0.000392989	0.000413307
100.107	0.0003282	0.000352145
100.111	0.000396455	0.000454044
100.114	0.000382983	0.000404774
100.118	0.000277664	0.000251534
100.121	0.000247659	0.000361821
100.125	0.000294993	0.00044695
100.128	0.000278226	0.000276221
100.132	0.000347977	0.000268617
100.135	0.000290795	0.000366781
100.139	0.000187621	0.000339296
100.142	0.000367854	0.000365458
100.146	0.000345223	0.000435261
100.149	0.000220755	0.000347037
100.153	0.000168586	0.000377538
100.156	0.000274334	0.000357005
100.159	0.00024107	0.000134715
100.163	0.000257275	0.000285396
100.166	0.000229894	0.000370132
100.17	0.000207916	0.000344939
100.173	0.00025668	0.000412584
100.177	0.000216103	0.000403535
100.18	0.00017897	0.000203352
100.184	0.000308573	0.00032139
100.187	0.000324738	0.000360734
100.191	0.000203986	0.000283102
100.194	0.000290141	0.00019706
100.198	0.00026069	0.000242808
100.201	0.000131458	0.000205424
100.205	0.000217741	0.000279345
100.208	0.000172313	0.000286428
100.212	0.000188987	8.62149e-05
100.215	0.000306158	0.000209316
100.219	0.000337079	0.000191546
100.222	0.000199445	0.000183231
100.226	0.000221343	0.000238308
100.229	0.000312128	0.000225562
100.233	0.000127319	0.000184799
100.236	0.000245047	0.000297749
100.24	0.000238526	0.000169414
100.243	7.25395e-05	0.000182041
100.246	0.000217767	0.000234458
100.25	0.000210362	0.000185939
100.253	0.00018532	4.74739e-05
100.257	0.000238773	0.000196949
100.26	0.000220002	0.000326552
100.264	0.000121782	0.000222395
100.267	0.000161016	0.000319925
100.271	0.000189039	0.000334329
100.274	0.000139229	0.00025602
100.278	0.000235221	0.000227263
100.281	0.000264956	0.000220808
100.285	0.000146728	0.000219129
100.288	0.000135162	0.000273943
100.292	0.000158051	0.000211583
100.295	9.78869e-05	0.000155882
100.299	0.000238689	0.000254508
100.302	0.000174153	0.000223389
100.306	9.44983e-05	8.06745e-05
100.309	0.000228995	0.000144142
100.313	0.000157849	0.000189292
100.316	0.000137131	0.000139794
100.32	0.000184763	0.00019145
100.323	0.000171475	8.58731e-05
100.326	0.000130499	3.17635e-05
100.33	0.000147725	0.000205495
100.334	0.000141802	0.00021261
100.337	0.000139935	8.76622e-05
100.34	0.000183406	0.000184816
100.344	0.00013836	0.000196694
100.347	8.86331e-05	0.000121965
100.351	0.000155355	0.000228918
100.354	0.000192231	0.000154146
100.358	0.000170875	0.000129991
100.361	0.000218346	0.000246123
100.365	0.000141401	0.00013402
100.368	0.000102365	4.96355e-05
100.372	0.000207263	0.000224955
100.375	0.000212253	0.000231385
100.379	0.000122011	0.000141945
100.382	0.000176865	0.000128405
100.386	0.000261652	0.000173194
100.389	0.000197688	0.000218561
100.393	0.000189596	0.000157045
100.396	0.000126704	0.000155113
100.4	9.70463e-05	0
100.403	0.000161072	0.000211655
100.407	0.000204147	0.000282174
100.41	9.2407e-05	6.26132e-05
100.414	0.000145041	0.000208462
100.417	0.000207656	0.000239395
100.421	0.000181134	0.000131164
100.424	0.000120238	0.000170627
100.427	0.000139368	0.000172601
100.431	0.000173839	9.00514e-05
100.434	0.000177988	0.000127821
100.438	0.00015158	0.000208362
100.441	0.000146402	0.000124385
100.445	0.000189205	0.000150041
100.448	0.000171187	0.000230904
100.452	8.36835e-05	0.000175252
100.455	0.000124771	0.000147828
100.459	0.000176157	0.000117462
100.462	0.000139882	4.33073e-05
100.466	0.000176971	0.000159946
100.469	0.000250698	0.000149788
100.473	0.000138152	9.66899e-05
100.476	0.000170622	0.000122477
100.48	0.000220785	0.000165234
100.483	0.000123369	0.000145643
100.487	0.000140557	0.000237714
100.49	0.000151318	0.000237276
100.494	0.000115059	2.68639e-05
100.497	0.000192235	0.000121464
100.501	0.000173321	0.0001778
100.504	8.89051e-05	6.80993e-05
100.508	0.000194142	0.000168534
100.511	0.000194468	0.000216134
100.515	0.000130212	0.000240295
100.518	0.000142093	0.000128094
100.522	0.000211973	0.000133235
100.525	0.000212526	6.85729e-05
100.528	0.000182499	0.000145939
100.532	0.000147615	0.000295079
100.535	0.000119105	0.000159052
100.539	0.000182544	0.000102706
100.542	0.000194583	0.0001825
100.546	0.000143011	0.000153639
100.549	0.000149935	0.000134842
100.553	0.000156877	0.000209761
100.556	4.43324e-05	7.98615e-05
100.56	8.1783e-05	0.000158437
100.563	0.000141821	0.000232058
100.567	5.31571e-05	0.000121613
100.57	0.000191773	0.000233063
100.574	0.000134015	0.0002196
100.577	0.000123442	6.24959e-05
100.581	0.000140027	0.000132722
100.584	0.000190063	0.000236345
100.588	0.000151541	8.55413e-05
100.591	9.39868e-05	7.06692e-05
100.595	4.3193e-05	0.000277581
100.598	0	0.000160782
100.602	0.000125304	0.000149513
100.605	0.000240926	0.000211985
100.609	0.000208724	5.65159e-05
100.612	0.000166131	0.000141675
100.616	0.000206249	0.000173566
100.619	0.000169952	5.43118e-05
100.623	9.09248e-05	0.000114975
100.626	0.000147159	0.000175254
100.629	0.000178481	0.000170934
100.633	0.000135278	0.000276837
100.636	0.000155321	0.000258787
100.64	0.000133483	0.00015257
100.644	0.000232543	0.000192887
100.647	0.000191223	0.000200574
100.65	0.000189806	7.91495e-05
100.654	0.000273164	0.000143318
100.657	0.000264588	0.000223234
100.661	0.000162258	0.000161886
100.664	0.000203368	0.000187852
100.668	0.000270783	0.000287083
100.671	0.000122247	0.000204126
100.675	0.000120579	0.000205792
100.678	0.000124338	0.000181914
100.682	5.39721e-05	0.000140299
100.685	0.000123022	0.000175251
100.689	0.000171532	0.000151606
100.692	0.000124127	9.88789e-05
100.696	0.000179594	0.000171325
100.699	0.000180815	0.000185572
100.703	0.000145319	0.000195337
100.706	0.00015882	0.000191665
100.71	0.000188168	0.000208555
100.713	0.000155588	7.84443e-05
100.717	0.000187294	0.000171379
100.72	0.000263274	0.000243342
100.724	0.000135659	0.000141528
100.727	0.000140224	0.000121191
100.731	0.0001811	0.000309889
100.734	0.000159297	0.000186883
100.738	0.000192623	0.00013819
100.741	0.00023632	0.000203392
100.745	0.000152898	5.9384e-05
100.748	0.000210696	0.000177102
100.752	0.000167823	0.00020119
100.755	0.000122466	0.000168677
100.759	0.000245891	0.000260512
100.762	0.00019227	0.000138349
100.766	9.67667e-05	0.000117651
100.769	0.000153588	0.000262239
100.772	0.000169147	0.000307985
100.776	0.000208017	0.000208336
100.779	0.00025945	0.000279184
100.783	0.000189374	0.000232757
100.787	0.000228004	7.49646e-05
100.79	0.000239053	0.000142468
100.793	0.000193092	0.000206524
100.797	0.000116617	0.000166704
100.8	0.000116227	0.000197944
100.804	0.000151013	0.000226249
100.807	0.000157436	0.000129539
100.811	0.000171212	0.000147453
100.814	0.000185613	0.000135618
100.818	9.36112e-05	0.000139191
100.821	0.000257928	0.000217604
100.825	0.000403374	0.000226214
100.828	0.000290611	0.000188391
100.832	0.000295779	0.000236752
100.835	0.000403288	0.000244525
100.839	0.000393449	0.000242438
100.842	0.000540882	0.000407084
100.846	0.000504072	0.000342217
100.849	0.000508905	0.000388793
100.853	0.000688647	0.00034825
100.856	0.000897419	0.000272734
100.86	0.000933626	0.000370539
100.863	0.00124064	0.000646343
100.867	0.00144296	0.00063643
100.87	0.0014743	0.000657432
100.874	0.0019487	0.000996731
100.877	0.00219304	0.00125408
100.881	0.00233363	0.00134869
100.884	0.00294557	0.00180415
100.888	0.00319113	0.00199814
100.891	0.00351695	0.00222148
100.895	0.00435166	0.00307548
100.898	0.00468918	0.00346625
100.902	0.00528324	0.00395021
100.905	0.00653785	0.00507104
100.909	0.00742998	0.00599938
100.912	0.00826365	0.00683612
100.916	0.00998467	0.00850859
100.919	0.0115734	0.0100427
100.923	0.0126145	0.0117539
100.926	0.0144887	0.0141491
100.93	0.0156258	0.0160663
100.933	0.0173671	0.0175944
100.936	0.0198472	0.0207743
100.94	0.0213699	0.0238601
100.944	0.023675	0.0268697
100.947	0.0267031	0.030294
100.951	0.0286987	0.0323009
100.954	0.0315159	0.0348815
100.957	0.0347803	0.0380219
100.961	0.0367382	0.0391788
100.965	0.0393596	0.0408465
100.968	0.0422553	0.0423271
100.971	0.0433666	0.0418628
100.975	0.0449174	0.041209
100.978	0.0467566	0.0405138
100.982	0.0466588	0.0376654
100.985	0.0470781	0.0349227
100.989	0.0466585	0.0326547
100.992	0.0442146	0.0294531
100.996	0.0422293	0.0255261
100.999	0.0398179	0.0225721
101.003	0.0358007	0.0190183
101.006	0.0320499	0.0159906
101.01	0.0282573	0.0139629
101.013	0.023728	0.0115542
101.017	0.0200893	0.00998503
101.02	0.0174221	0.00921365
101.024	0.0146822	0.00813706
101.027	0.0123261	0.00730501
101.031	0.0106881	0.00744604
101.034	0.00898355	0.00727612
101.038	0.00779303	0.00713665
101.041	0.00743131	0.00767064
101.045	0.00713913	0.00775129
101.048	0.00655702	0.00764818
101.052	0.00645468	0.00755287
101.055	0.00617383	0.00708408
101.059	0.00609328	0.00702177
101.062	0.00614503	0.00660768
101.066	0.00585188	0.00581852
101.069	0.00548092	0.00525524
101.073	0.00529775	0.00495982
101.076	0.00494982	0.00422273
101.08	0.00430037	0.00340762
101.083	0.00401136	0.00317686
101.087	0.00348988	0.00255552
101.09	0.00279486	0.00208732
101.094	0.00281246	0.00182568
101.097	0.00244239	0.00128944
101.101	0.0019391	0.0010794
101.104	0.00167854	0.000896453
101.108	0.00135302	0.000666128
101.111	0.00104415	0.000436755
101.115	0.000949387	0.000453258
101.118	0.000820309	0.000462131
101.122	0.000557944	0.000305407
101.125	0.000508025	0.000310691
101.129	0.000463085	0.000308146
101.132	0.000354063	0.000207612
101.136	0.000446866	0.000350808
101.139	0.00039969	0.000385916
101.143	0.000242211	0.000193556
101.146	0.000291522	0.000246679
101.15	0.000320703	0.000262055
101.153	0.000256179	0.000232006
101.157	0.000378418	0.000243247
101.16	0.000356639	0.000225065
101.164	0.000243295	0.000166164
101.167	0.000303594	0.000307039
101.171	0.000359105	0.000311922
101.174	0.000234724	0.000198916
101.177	0.000264634	0.000405187
101.181	0.000262364	0.000342204
101.184	0.000151181	0.000130218
101.188	0.000206956	0.000212671
101.192	0.000296599	0.000192807
101.195	0.000205419	0.00018553
101.198	0.00021586	0.000228586
101.202	0.000197535	0.000208517
101.206	0.000186915	0.000166712
101.209	0.000246631	0.000200306
101.213	0.00021391	0.000253832
101.216	0.000230655	0.000121369
101.219	0.000285024	0.000182772
101.223	0.000244999	0.000241915
101.227	0.0002101	0.000181174
101.23	0.000275377	0.00023363
101.234	0.000254837	0.000235857
101.237	0.000209632	0.000118706
101.24	0.000210556	0.000172157
101.244	0.000155235	0.000152533
101.248	0.000164999	0.000169448
101.251	0.000279328	0.000217927
101.254	0.00024898	0.000179055
101.258	0.00019509	0.000159765
101.261	0.000304056	0.000210397
101.265	0.000294236	0.000162338
101.268	0.000203959	3.09505e-05
101.272	0.000247631	0.000180294
101.275	0.000216233	0.000175268
101.279	0.000154284	1.89787e-05
101.282	0.000256997	0.000122453
101.286	0.000184945	0.000265762
101.289	0.0001207	0.000143692
101.293	0.000245302	0.000241625
101.296	0.000214728	0.000251526
101.3	0.000164644	0.000109917
101.303	0.000216607	0.000259958
101.307	0.000229014	0.000231601
101.31	0.000148664	0.000155541
101.314	0.000257455	0.000170034
101.317	0.000252045	0.000147816
101.321	0.000148436	9.46179e-05
101.324	0.000219061	9.59444e-05
101.328	0.000209573	0.000158049
101.331	0.000139253	9.58992e-05
101.335	0.000168522	0.000142106
101.338	0.00016275	0.000210888
101.342	0.000159369	0.000126919
101.345	0.000127467	0.000135613
101.349	0.000156054	0.000128188
101.352	0.000201926	0.00013423
101.356	0.000158768	0.000226521
101.359	0.000122583	0.000155491
101.363	0.000110262	0.000138459
101.366	0.000135591	0.000267111
101.37	0.000140641	0.000171619
101.373	4.91974e-05	8.77166e-05
101.377	0.000149964	9.14727e-05
101.38	0.000219217	0.000145541
101.384	0.000203411	8.01148e-05
101.387	0.000228166	0.000109909
101.391	0.000165601	0.000267147
101.394	0.000131249	9.95521e-05
101.398	0.0001429	0.000120247
101.401	0.000216085	0.000186025
101.405	0.000190439	9.95403e-05
101.408	0.000175318	0.000180149
101.412	0.00021503	0.000178193
101.415	0.00020504	0.000133548
101.419	0.00022515	0.00015113
101.422	0.000228849	0.000109185
101.426	0.000173946	8.54564e-05
101.429	0.000286034	0.000166267
101.433	0.000253362	0.000168646
101.436	0.000117474	4.19574e-05
101.44	0.000207234	0.000162016
101.443	0.000179723	0.000173987
101.447	0.000100206	0.000108387
101.45	0.000226661	0.000121708
101.454	0.000247583	8.0414e-05
101.457	0.000140208	3.23813e-05
101.461	0.000131441	0.000127075
101.464	8.7992e-05	0.000124164
101.468	6.23662e-05	0.00014141
101.471	0.000142658	0.000228851
101.475	0.000150976	0.000113186
101.478	8.61103e-05	8.98209e-05
101.482	6.44992e-05	0.000204279
101.485	0.000161909	0.000210229
101.489	0.000155063	0.000151623
101.492	0.00016199	0.000160886
101.496	0.000228765	0.000200829
101.499	0.000158345	0.000108382
101.503	0.00014337	0.000213078
101.506	0.000183505	0.000163502
101.51	0.000104741	0.000148466
101.513	0.000207844	0.000241559
101.517	0.000180706	0.000130639
101.52	0.000120106	0.000152359
101.524	0.0002136	0.000162163
101.527	0.000242199	0.000154239
101.531	0.00016798	0.000128433
101.534	0.000176216	9.8258e-05
101.538	0.000174325	0.000167033
101.541	0.00013158	0.000126508
101.545	0.000178985	0.000285296
101.548	0.000185961	0.000331675
101.552	0.000198472	0.00011801
101.555	0.000197618	0.000231002
101.559	0.000145038	0.000262771
101.562	8.94934e-05	0.000204772
101.566	0.000224042	0.000177592
101.569	0.000235288	0.00012544
101.573	8.2293e-05	0.000164322
101.576	0.000202117	0.000288246
101.58	0.00023101	0.000210868
101.583	0.000170033	2.96699e-05
101.587	0.000277062	0.000143864
101.59	0.000307995	0.000249416
101.594	0.00017091	0.000217156
101.597	0.000220137	0.00030665
101.601	0.000271654	0.000284178
101.604	0.00012656	0.000186014
101.608	0.000191419	0.000141972
101.611	0.000218344	0.000129272
101.615	0.00017073	9.9619e-05
101.618	0.00024228	0.000197708
101.622	0.000222167	0.000189265
101.625	0.000113319	0.000108273
101.629	0.000120693	0.000124706
101.632	0.000139653	0.000233206
101.636	4.01317e-05	0.000123777
101.639	0.000129959	0.000225276
101.643	0.000175489	0.000281592
101.646	0.000114095	0.00011715
101.65	0.000196557	8.94628e-05
101.653	0.000193835	6.12269e-05
101.657	0.00011362	4.55158e-05
101.66	0.000137537	0.000166734
101.664	0.000137752	0.000190616
101.668	0.00013138	0.000113663
101.671	0.000176933	0.000182194
101.674	0.000219396	0.000153659
101.678	0.000100335	0.000115624
101.681	0.000100009	0.000100976
101.685	0.000110258	0.00012659
101.689	9.23537e-05	1.70487e-05
101.692	0.000162932	0.000202142
101.695	0.000177034	0.000221577
101.699	0.000172341	0.000118015
101.703	0.000174814	0.000232018
101.706	0.000205282	0.000220575
101.71	0.000166411	9.20679e-05
101.713	0.000193623	0.000135313
101.716	0.000213246	0.000129537
101.72	0.000173888	5.69537e-05
101.724	0.000140385	3.27015e-05
101.727	9.16259e-05	0.000106123
101.731	5.59864e-05	8.77544e-05
101.734	9.26323e-05	0.000135805
101.738	0.00021545	0.000163804
101.741	0.000165827	4.7646e-05
101.745	0.000138465	0.000190243
101.748	0.000172793	0.000276284
101.752	0.000131071	0.000151356
101.755	0.000141671	0.000183638
101.759	0.00011343	0.000273043
101.762	0.000104537	0.000188588
101.766	0.000175747	0.000183167
101.769	0.000203157	0.000176717
101.773	0.000115276	0.000124606
101.776	0.000194834	0.000233423
101.78	0.000189765	0.000172521
101.783	0.000110772	3.25192e-05
101.787	0.000223037	0.000184041
101.79	0.000160605	0.000198758
101.794	7.59097e-05	5.55671e-05
101.797	0.000152645	0.000178603
101.801	0.000147261	0.00024599
101.804	0.000119605	0.000122583
101.808	0.00016376	0.00020801
101.811	0.000170059	0.000182488
101.815	0.000128103	0.000110785
101.818	0.000113967	0.000125402
101.822	0.000131995	0.000142631
101.825	9.19514e-05	7.27147e-05
101.829	0.000110443	0.000147582
101.832	0.000213141	0.000106947
101.836	0.000122141	2.22744e-05
101.839	0.000102198	0.000190118
101.843	0.000136266	0.000205753
101.846	9.28256e-05	5.731e-05
101.85	7.4923e-05	0.000227614
101.853	6.69065e-05	0.000218161
101.857	0.000132859	2.99537e-05
101.86	0.000157767	0.000106024
101.864	0.000167623	0.000136127
101.867	0.000130418	1.13839e-05
101.871	0.000156547	9.04083e-05
101.874	0.000184876	0.000166323
101.878	0.000129073	5.66927e-05
101.881	0.000136252	0.000186317
101.885	0.000140509	0.000170923
101.888	0.000100095	0.00010757
101.892	0.000103811	0.000163417
101.895	0.000103997	0.000191714
101.899	0.000156173	0.000147342
101.902	0.000122167	0.000170028
101.906	0.000134261	0.000172082
101.909	0.000130148	0.000135332
101.913	0.000160523	0.000281185
101.916	0.000276369	0.000241702
101.92	0.000213161	0.00011077
101.923	0.000224431	0.000265514
101.927	0.000240849	0.000337609
101.93	0.000106181	0.000166344
101.934	0.000280957	0.000229131
101.937	0.00036299	0.000283001
101.941	0.000183943	0.000269882
101.944	0.00029768	0.000447442
101.948	0.000351753	0.000374154
101.951	0.000291208	0.000272769
101.955	0.000393596	0.00044716
101.959	0.000447493	0.000369235
101.962	0.000387125	0.000329297
101.966	0.000559518	0.000516629
101.969	0.000545614	0.000491066
101.972	0.000489047	0.000439757
101.976	0.000625879	0.000517481
101.98	0.000640407	0.000526306
101.983	0.000597613	0.000581613
101.987	0.000805039	0.000659676
101.99	0.00089595	0.000800881
101.994	0.000721771	0.000724926
101.997	0.000812579	0.0008303
102.001	0.000842146	0.000949375
102.004	0.000754175	0.000826195
102.008	0.000893739	0.00101308
102.011	0.00107205	0.000965964
102.015	0.00103533	0.000958578
102.018	0.00112274	0.00115727
102.022	0.00121119	0.0011004
102.025	0.00117344	0.0010567
102.029	0.00109069	0.00114447
102.032	0.00117517	0.00119133
102.036	0.0011283	0.00104108
102.039	0.00112395	0.00114788
102.043	0.00110855	0.00114813
102.046	0.0011214	0.00105883
102.05	0.00123515	0.00122478
102.053	0.00109305	0.00116394
102.057	0.00095436	0.000946278
102.06	0.00117758	0.000999982
102.064	0.00110571	0.00110597
102.067	0.000907259	0.000904212
102.071	0.00110702	0.000948855
102.074	0.00117998	0.000952644
102.078	0.000981963	0.000767108
102.081	0.000931409	0.000727005
102.085	0.000838907	0.000635949
102.088	0.000730033	0.000498627
102.092	0.000689342	0.000561969
102.095	0.000571905	0.000521223
102.099	0.00052358	0.000309788
102.102	0.000542669	0.000339297
102.106	0.000486876	0.000398253
102.109	0.000363782	0.00018744
102.113	0.000349707	0.000290001
102.116	0.000318219	0.000253485
102.12	0.000248314	0.000149915
102.124	0.000224952	0.00022193
102.127	0.0002118	0.000277828
102.13	0.000138429	0.000181393
102.134	0.000250518	0.000153191
102.138	0.00028892	0.000250469
102.141	0.000212856	0.000112633
102.144	0.000249931	0.000142396
102.148	0.000174835	0.00016066
102.152	0.00014758	0.000142389
102.155	0.00016465	0.000259502
102.159	0.000137482	0.000278035
102.162	7.23466e-05	0.000108838
102.166	0.000126237	7.29953e-05
102.169	0.000181415	0.000140986
102.173	9.46911e-05	8.5163e-05
102.176	7.33705e-05	9.01057e-05
102.18	0.000151461	0.000161684
102.183	0.000115746	9.00444e-05
102.187	0.000173773	0.00012296
102.19	0.000179327	0.00013146
102.194	0.000108327	2.58206e-05
102.197	0.000175767	0.00017746
102.201	0.000164268	0.000157761
102.204	0.000123604	6.5599e-05
102.208	0.000200801	0.000142802
102.211	0.000132981	0.000211995
102.215	7.65977e-05	0.000139923
102.218	0.000213466	0.000141001
102.222	0.000258226	0.000146073
102.225	0.000107794	5.23048e-05
102.229	0.000144893	0.000157523
102.232	0.000214337	0.000223344
102.236	0.000118854	0.000111525
102.239	0.000146182	9.79319e-05
102.243	0.000175291	4.98604e-05
102.246	0.000101769	7.15938e-05
102.25	0.000216119	0.00012802
102.253	0.00020969	0.000105092
102.257	9.39333e-05	0.000111179
102.26	0.000176667	0.000125222
102.264	0.000127879	0.00015928
102.267	0	0.000116553
102.271	8.30389e-05	0.000191
102.275	0.000177469	0.000248284
102.278	5.40489e-05	0.000139403
102.281	8.00448e-05	0.000238215
102.285	0.000142293	0.000224298
102.289	0.000100498	5.90778e-05
102.292	0.000127761	0.000108739
102.296	0.000164967	0.000176103
102.299	7.80279e-05	0.00014962
102.303	0.000128267	0.000184484
102.306	0.000210211	0.000202627
102.31	0.000115214	0.000126961
102.313	0.000189281	0.000130018
102.317	0.00020451	0.000123734
102.32	0.000111198	7.42283e-05
102.324	0.00017761	0.00017697
102.327	0.000176375	0.000241427
102.331	8.48737e-05	0.00010629
102.334	0.000146082	9.08122e-05
102.338	0.000167545	0.000180379
102.341	0.000124365	8.90249e-05
102.345	0.000207546	7.10211e-05
102.348	0.000190424	4.28074e-05
102.352	3.79063e-05	0
102.355	0.000214844	0.000128664
102.359	0.000211712	0.000174956
102.362	6.66389e-05	7.27244e-05
102.366	0.000176249	0.000110123
102.369	0.000140207	0.00014658
102.373	4.62428e-05	0.000152517
102.376	0.000110205	0.000206316
102.38	0.000133291	0.000213166
102.383	0.000123818	0.000117245
102.387	0.000101194	0.000163695
102.391	7.72391e-05	0.00022099
102.394	9.21208e-05	0.00012456
102.397	0.000135955	0.000213355
102.401	0.000239003	0.000214589
102.405	0.000207702	0.000111869
102.408	0.000233191	0.000208726
102.412	0.000234182	0.000246757
102.415	9.49258e-05	0.000142006
102.419	0.000182008	0.000206603
102.422	0.000196861	0.000155529
102.426	8.8288e-05	8.60533e-05
102.429	0.000174761	0.000230606
102.433	0.00014315	0.000256548
102.436	9.3822e-05	0.000214181
102.44	0.000131678	0.000165667
102.443	0.00015447	0.000176129
102.447	8.11259e-05	0.00013575
102.45	8.30581e-05	0.000144479
102.454	6.75081e-05	0.000154387
102.457	6.18616e-05	0.000114039
102.461	0.000150566	0.000151715
102.464	0.000152986	0.000236254
102.468	3.76485e-05	0.000186675
102.471	0.000103276	0.000169241
102.475	0.000128115	0.000198864
102.478	7.28207e-05	0.000166737
102.482	0.000111931	0.000200146
102.486	0.000150563	0.000203203
102.489	8.36806e-05	9.68599e-05
102.493	0.000125899	0.000290497
102.496	0.000131176	0.000225235
102.499	8.80189e-05	5.34093e-05
102.503	0.000194031	0.000210392
102.507	0.000156341	0.000209522
102.51	3.12804e-05	0.000169154
102.514	7.6429e-05	0.000272079
102.517	0.000164903	0.000255706
102.521	0.000143648	9.84524e-05
102.524	0.000146198	0.000329099
102.528	0.000147113	0.000265637
102.531	7.44015e-05	0.000175385
102.535	0.000156404	0.000257855
102.538	0.000233033	0.000335501
102.542	0.000127613	0.000221392
102.545	0.000173033	0.000262109
102.549	0.00016933	0.000263056
102.552	0.000137159	0.000185763
102.556	0.000199396	0.000218404
102.559	0.000224315	0.000189724
102.563	0.00017999	0.000220325
102.566	0.000232338	0.000216218
102.57	0.000160057	0.000183307
102.573	5.76433e-05	0.00014505
102.577	0.000231265	0.000148297
102.581	0.000169437	0.00020244
102.584	5.36721e-05	0.000115475
102.588	0.000128944	0.00018129
102.591	0.000190802	0.000254285
102.595	0.000125661	0.000123736
102.598	0.000194967	0.000154389
102.602	0.000171066	0.000215502
102.605	0.000119737	0.000214874
102.609	0.000154738	0.000332812
102.612	6.49759e-05	0.000384018
102.616	6.11649e-05	0.000306385
102.619	0.000119985	0.000251155
102.623	0.000128176	0.000125562
102.626	5.07798e-05	0.000133345
102.63	7.51276e-05	0.000224492
102.633	0.000145362	0.000171045
102.637	3.5637e-05	0.000146343
102.64	3.0889e-05	8.64906e-05
102.644	5.6803e-05	0.000157753
102.647	6.11886e-05	0.000138253
102.651	0.000115317	0.000127604
102.654	0.000165225	0.000104993
102.658	0.000116071	0.000102466
102.661	6.62965e-05	0.000227613
102.665	8.3565e-05	0.000260206
102.668	0.000150349	0.000141094
102.672	0.000144358	0.000169822
102.675	9.42874e-05	0.000191185
102.679	7.80541e-05	0.000158606
102.683	0.000214774	0.000270056
102.686	0.000173651	0.000230158
102.69	3.24255e-05	0.000234418
102.693	0.000136564	0.00023391
102.697	0.000123357	0.00024365
102.7	4.42616e-05	0.00014621
102.704	0.000126885	0.000185807
102.707	0.000111531	0.000217984
102.711	8.57727e-05	0.000183547
102.714	0.000166464	0.000263797
102.718	0.00011729	0.000217009
102.721	5.21622e-05	0.000138432
102.725	0.000125452	0.000168577
102.728	0.000121354	0.000122941
102.732	9.59214e-05	0.000225143
102.735	0.000159523	0.000287772
102.739	0.000145124	0.000242799
102.742	9.02362e-05	0.000142988
102.746	0.00014502	4.22671e-05
102.749	0.00015791	0.000112606
102.753	0.000156263	2.22203e-05
102.757	0.00013711	7.62023e-05
102.76	0.000150848	0.000133587
102.764	8.499e-05	9.54457e-05
102.767	7.70204e-05	0.000182645
102.771	8.85603e-05	0.000147006
102.774	3.4249e-05	0.000126915
102.778	0.000122094	0.00016148
102.781	0.000154152	0.000145206
102.785	3.43585e-05	0.000115598
102.788	5.22466e-05	8.90847e-05
102.792	0.000122996	0.000102609
102.795	6.35715e-05	7.21472e-05
102.799	0.000109309	0.000135539
102.802	0.000121179	0.00024233
102.806	2.19433e-05	5.51664e-05
102.809	9.17105e-05	0.000151684
102.813	0.000190345	0.000224239
102.816	0.000103783	7.71348e-05
102.82	0.000111782	0.000119215
102.823	0.000176565	0.000207375
102.827	9.95598e-05	0.000129739
102.831	9.56738e-05	0.000254987
102.834	7.73459e-05	0.000237719
102.838	4.2016e-05	0.00011431
102.841	8.99822e-05	0.000192861
102.845	8.13973e-05	0.000199106
102.848	6.41928e-05	0.000155479
102.852	0.000124111	0.000134264
102.855	0.00014819	0.000190581
102.859	0.000106607	0.000195559
102.862	0.000111757	0.000162247
102.866	0.000165485	0.000100975
102.869	0.000112731	0.000121606
102.873	0.000173278	0.000160263
102.876	0.000207849	0.000143545
102.88	0.000113465	9.2028e-05
102.883	0.00013156	0.000249022
102.887	0.000218353	0.00024456
102.89	0.00027746	0.00010276
102.894	0.000306814	0.000248385
102.897	0.000296717	0.000262243
102.901	0.000246476	0.000215811
102.904	0.000305337	0.000251509
102.908	0.000374798	0.000290331
102.912	0.000306761	0.000308271
102.915	0.00045102	0.000255102
102.919	0.000588579	0.000319392
102.922	0.000578632	0.000333063
102.926	0.000742054	0.00038966
102.929	0.000811277	0.000463423
102.933	0.000862433	0.000445916
102.936	0.000970368	0.000605714
102.94	0.00123022	0.000807887
102.943	0.00129369	0.000849778
102.947	0.00148136	0.00110205
102.95	0.00161143	0.00127628
102.954	0.00172586	0.00132926
102.957	0.00209994	0.00160962
102.961	0.00219218	0.00205345
102.964	0.00224446	0.00221797
102.968	0.00267011	0.0026261
102.972	0.00298117	0.00283798
102.975	0.00304299	0.00290628
102.979	0.00359882	0.00357583
102.982	0.00418843	0.00398195
102.986	0.0045304	0.00405873
102.989	0.00525142	0.00462962
102.993	0.00567983	0.0053049
102.996	0.00608654	0.00547693
103	0.00727417	0.00623316
103.003	0.00782786	0.00697511
103.007	0.00803914	0.00803447
103.01	0.00902068	0.00880727
103.014	0.00976424	0.00901195
103.017	0.0104692	0.00995429
103.021	0.0115641	0.010725
103.024	0.0122688	0.0115332
103.028	0.0130159	0.0121085
103.031	0.014497	0.01349
103.035	0.0152063	0.0146415
103.038	0.0156754	0.0144698
103.042	0.0167061	0.0154409
103.046	0.0170156	0.0165136
103.049	0.0177277	0.0174311
103.053	0.0194678	0.0191584
103.056	0.0203524	0.0200987
103.06	0.021622	0.0209402
103.063	0.0236993	0.0218013
103.067	0.0240957	0.0220102
103.07	0.0250475	0.0220054
103.074	0.0263827	0.0220548
103.077	0.0263272	0.0213247
103.081	0.026479	0.0201615
103.084	0.0262657	0.0185588
103.088	0.0248759	0.0164857
103.091	0.0233756	0.014323
103.095	0.0216871	0.0120977
103.099	0.0187019	0.00953909
103.102	0.0159047	0.00750411
103.106	0.0139486	0.00626628
103.109	0.0114464	0.0048255
103.113	0.00933426	0.00352228
103.116	0.00770682	0.00290404
103.12	0.0060454	0.00215853
103.123	0.00471994	0.00142362
103.127	0.00358446	0.00111254
103.13	0.00258081	0.00080588
103.134	0.00188402	0.00051351
103.137	0.00169624	0.000426327
103.141	0.00140495	0.000392591
103.144	0.000887915	0.00029621
103.148	0.000734885	0.000372749
103.151	0.000690949	0.000377355
103.155	0.000564442	0.000320177
103.159	0.00046897	0.000385424
103.162	0.000446908	0.0003164
103.165	0.000310157	0.000257548
103.169	0.000266916	0.00047574
103.173	0.000392851	0.00040422
103.176	0.000285716	0.000236694
103.18	0.000291527	0.000321654
103.183	0.00039307	0.000380294
103.187	0.000226394	0.000340639
103.19	0.000284949	0.000272548
103.194	0.000349316	0.000327735
103.197	0.000249276	0.000266405
103.201	0.000194113	0.000342295
103.204	0.000202444	0.000270227
103.208	0.000238132	0.00024168
103.211	0.000277352	0.000343598
103.215	0.000268693	0.000266242
103.219	0.000158714	0.000244361
103.222	0.000265265	0.000295286
103.225	0.000225311	0.000261672
103.229	0.000154122	0.000217029
103.233	0.00027423	0.000210046
103.236	0.000274976	0.000217622
103.24	0.000175734	0.000221014
103.243	0.000183926	0.000302399
103.247	0.000271936	0.000234057
103.25	0.000217416	0.000127269
103.254	0.000208563	0.000290942
103.257	0.000197094	0.000354138
103.261	0.000179122	0.000156588
103.264	0.000249196	0.000202858
103.268	0.000280333	0.000262394
103.271	0.00022835	0.000192131
103.275	0.000189704	0.00022789
103.278	0.000239182	0.000162552
103.282	0.000165679	9.80561e-05
103.286	0.000186113	0.000203772
103.289	0.000217935	0.000237825
103.293	0.000159496	0.000172162
103.296	0.000211176	0.00019233
103.3	0.000143511	0.0002406
103.303	9.08067e-05	0.000237759
103.307	0.000161187	0.000146132
103.31	0.000183043	0.000128221
103.314	7.91103e-05	0.000187698
103.317	0.000122133	0.000252489
103.321	0.000201764	0.000176256
103.324	0.000210832	7.40482e-05
103.328	0.000228334	0.000160345
103.332	0.000233167	0.000244345
103.335	0.000155117	0.00027076
103.338	0.000199244	0.000303252
103.342	0.000193709	0.000191534
103.346	0.000153008	0.00012658
103.349	0.00015973	0.00028264
103.353	0.000130133	0.000324251
103.356	6.51898e-05	0.000220406
103.36	0.000170594	0.000219449
103.363	0.000180259	0.0001961
103.367	5.24207e-05	0.000160676
103.37	0.000177259	0.000239127
103.374	0.000246439	0.000292117
103.377	0.000186713	0.000225067
103.381	0.000227295	0.000211318
103.385	0.000206373	0.000265405
103.388	8.59937e-05	0.000206165
103.391	0.000112419	0.00019427
103.395	0.000161072	0.000232652
103.399	0.000190828	0.000170982
103.402	0.000149838	0.000158138
103.406	0.000181271	0.000212932
103.409	0.000195511	0.000199737
103.413	0.000201896	0.000155445
103.416	0.000184403	0.000195782
103.42	0.000173549	0.00011892
103.423	0.000187586	0.000177535
103.427	7.1023e-05	0.000205779
103.43	5.22539e-06	7.83504e-05
103.434	5.46939e-05	0.000157576
103.438	8.91721e-05	0.00022566
103.441	0.000127764	8.78354e-05
103.445	9.94125e-05	0.000222514
103.448	0.000131736	0.000189168
103.452	7.78903e-05	6.84289e-05
103.455	0.000168511	0.000187853
103.459	0.000180165	0.000190829
103.462	0.000122082	0.000182427
103.466	0.000234802	0.000198808
103.469	0.00016306	0.000203028
103.473	7.96857e-05	7.99844e-05
103.476	0.000203911	0.000202832
103.48	0.000202307	0.000226692
103.483	6.92386e-05	4.90427e-05
103.487	0.00010245	0.000196215
103.49	6.74176e-05	0.000215744
103.494	4.762e-05	8.70572e-05
103.498	0.00011087	0.000176663
103.501	0.000174557	0.000173824
103.505	0.000147777	0.000152424
103.508	0.00023798	0.000169233
103.512	0.000249234	0.000269627
103.515	0.000114521	0.000191731
103.519	0.000166869	0.000136287
103.522	0.000135569	0.000147524
103.526	9.4474e-05	0.000192225
103.529	0.000194894	0.000199358
103.533	0.000185226	0.000239986
103.537	0.000144589	0.000188137
103.54	0.000132585	8.01329e-05
103.543	0.000215844	0.000220953
103.547	0.000128306	0.00020531
103.551	0.000130137	0.000138993
103.554	0.000144812	0.000196017
103.558	0.000101048	0.000191618
103.561	0.00018029	0.000201903
103.565	0.000169198	0.000240729
103.568	5.49181e-05	0.00018202
103.572	9.88205e-05	0.000201867
103.575	0.000116688	0.000195904
103.579	6.48498e-05	9.80982e-05
103.582	0.00010294	0.000136796
103.586	0.000120772	0.000206971
103.59	6.25781e-05	0.000141178
103.593	7.88719e-05	0.000175698
103.597	0.000126744	0.00019648
103.6	0.00010557	7.19541e-05
103.604	0.000162136	0.000161741
103.607	0.00014475	0.000190781
103.611	0.000119913	0.000210187
103.614	0.000228714	0.000196761
103.618	0.00021589	0.000232096
103.621	0.000101737	0.000190791
103.625	7.38226e-05	0.000259046
103.628	0.00017037	0.000295837
103.632	0.000133926	0.000186735
103.635	0.000129282	0.000201822
103.639	0.000166105	0.000228934
103.643	0.000123127	0.000182525
103.646	0.000190525	0.000211943
103.65	0.000176734	0.000230819
103.653	0.000106037	0.000135269
103.657	0.000164667	0.000241357
103.66	9.21108e-05	0.000279713
103.664	3.70241e-05	0.000167443
103.667	4.45561e-05	0.000182373
103.671	5.94171e-05	0.000189554
103.674	8.1855e-05	4.43653e-05
103.678	0.000111459	0.000123792
103.681	0.000100038	0.000284547
103.685	0.000137937	0.000225966
103.689	0.000175384	0.000200376
103.692	0.000216856	0.000266343
103.696	0.00017085	0.000122896
103.699	0.000191907	0.000140201
103.703	0.000227743	0.000216406
103.706	0.000123321	0.000127859
103.71	0.000133003	0.000200215
103.713	0.000182214	0.000219662
103.717	0.000140998	5.55458e-05
103.72	0.000186008	0.000128381
103.724	0.000195475	0.000160426
103.728	0.000126844	0
103.731	0.000127724	8.4192e-05
103.735	0.000171358	0.00019677
103.738	9.36151e-05	0.000200132
103.742	0.000108475	0.000181711
103.745	0.000196706	0.000155609
103.749	0.000122682	9.14481e-05
103.752	0.000149225	0.000122656
103.756	0.000173127	0.000184636
103.759	0.000110892	9.55729e-05
103.763	7.38061e-05	0.000131683
103.766	0.000127654	0.000226773
103.77	0.000124454	8.58828e-05
103.773	5.68157e-05	0.000102954
103.777	6.55572e-05	0.000202366
103.781	0.000140586	0.000175657
103.784	0.00015434	0.000138317
103.788	0.000129947	0.000179737
103.791	4.92171e-05	7.83751e-05
103.795	0.000150817	0.000135021
103.798	0.000241794	0.000177163
103.802	0.000120514	0.00014586
103.805	0.000118925	0.000241688
103.809	8.41053e-05	0.000241833
103.812	2.41404e-05	0.000141855
103.816	0.000105925	0.000115333
103.82	9.65171e-05	0.000193548
103.823	0	0.000114055
103.827	3.93668e-05	0.000261755
103.83	4.31903e-05	0.000278099
103.834	0	8.88849e-05
103.837	0.000180579	0.000155666
103.841	0.000226442	0.000149252
103.844	0.000170709	4.59237e-05
103.848	0.000272073	0.000138314
103.851	0.000461867	0.000275097
103.855	0.000582614	0.000216234
103.859	0.000731255	0.000242429
103.862	0.00103896	0.000299141
103.866	0.00148378	0.000383902
103.869	0.0020418	0.000593759
103.873	0.00249715	0.000759814
103.876	0.00323637	0.000811742
103.88	0.00425464	0.00115934
103.883	0.00506431	0.00167965
103.887	0.00622235	0.00199277
103.89	0.00841091	0.00301231
103.894	0.0106193	0.00412294
103.897	0.0134203	0.00507983
103.901	0.0172428	0.00714237
103.904	0.0209616	0.00929461
103.908	0.0259992	0.0115517
103.912	0.0329903	0.0162694
103.915	0.0406817	0.0220149
103.919	0.0509028	0.0292382
103.922	0.063621	0.0393567
103.926	0.0772005	0.0508943
103.929	0.0950535	0.0667653
103.933	0.115575	0.0892193
103.936	0.134672	0.111562
103.94	0.159454	0.140569
103.944	0.186	0.174156
103.947	0.208912	0.207619
103.951	0.236004	0.248351
103.954	0.263006	0.289386
103.958	0.286483	0.325425
103.961	0.312887	0.365398
103.965	0.338817	0.404191
103.968	0.358797	0.435391
103.972	0.38012	0.469325
103.975	0.400742	0.499404
103.979	0.41778	0.520512
103.983	0.437947	0.543861
103.986	0.455939	0.561122
103.99	0.471239	0.56958
103.993	0.485219	0.576765
103.997	0.496233	0.576554
104	0.505244	0.568464
104.004	0.510942	0.555007
104.007	0.512016	0.53105
104.011	0.504819	0.49859
104.014	0.492078	0.46257
104.018	0.474805	0.422489
104.021	0.44895	0.377197
104.025	0.417924	0.330729
104.028	0.384084	0.285557
104.032	0.345429	0.240026
104.036	0.306494	0.200374
104.039	0.267515	0.164187
104.043	0.229356	0.132776
104.046	0.193804	0.106432
104.05	0.162334	0.0841703
104.053	0.13395	0.0654834
104.057	0.10967	0.0515069
104.06	0.0904582	0.0412751
104.064	0.0738446	0.0320851
104.067	0.060633	0.0257711
104.071	0.0500072	0.0219887
104.075	0.0404142	0.01795
104.078	0.0324475	0.0148655
104.082	0.0273592	0.013376
104.085	0.0227866	0.0117134
104.089	0.0189402	0.0100898
104.092	0.0163314	0.00928818
104.096	0.0139499	0.00875088
104.099	0.01217	0.00778941
104.103	0.0112796	0.00718931
104.106	0.00977556	0.00653688
104.11	0.00834579	0.00569507
104.114	0.00798331	0.00537444
104.117	0.00719229	0.00501477
104.121	0.00633414	0.00463725
104.124	0.00588007	0.00435878
104.128	0.00522339	0.00395306
104.131	0.00473647	0.00362576
104.135	0.00452932	0.00368134
104.138	0.00418467	0.00343615
104.142	0.00374014	0.00297017
104.145	0.0035285	0.00288125
104.149	0.00327276	0.00267469
104.153	0.00305481	0.00256626
104.156	0.00304296	0.00252244
104.16	0.00288225	0.00240777
104.163	0.00259673	0.00212468
104.167	0.00264862	0.0021179
104.17	0.00257405	0.00209635
104.174	0.00224646	0.00185455
104.177	0.00227074	0.00190695
104.181	0.00200717	0.00181625
104.184	0.00170456	0.00137344
104.188	0.0017582	0.00126096
104.192	0.00160057	0.00138976
104.195	0.00135063	0.00111931
104.199	0.00138714	0.00119042
104.202	0.00126542	0.00127732
104.206	0.00108933	0.000859271
104.209	0.00110363	0.000900898
104.213	0.0011376	0.000882703
104.216	0.000849316	0.000588542
104.22	0.000800211	0.000642392
104.224	0.00081145	0.000644639
104.227	0.000749879	0.000606819
104.231	0.000786293	0.000685886
104.234	0.000644956	0.000721433
104.238	0.000493326	0.000483911
104.241	0.000552869	0.000623226
104.245	0.000590828	0.000679098
104.248	0.000529374	0.000391314
104.252	0.000503494	0.000432939
104.255	0.000516006	0.000516076
104.259	0.000430715	0.00046989
104.263	0.00045109	0.000545267
104.266	0.000485744	0.000517311
104.27	0.00047642	0.000371827
104.273	0.000445603	0.000397436
104.277	0.000443855	0.000422971
104.28	0.000443523	0.000377036
104.284	0.000475784	0.000508031
104.287	0.000362359	0.000511099
104.291	0.00017262	0.000424231
104.294	0.00028325	0.000493783
104.298	0.000420386	0.000467985
104.302	0.000391718	0.000312518
104.305	0.000322919	0.000353296
104.309	0.00033506	0.000450937
104.312	0.000307294	0.000283363
104.316	0.00028322	0.000371127
104.319	0.000304285	0.000551608
104.323	0.000321064	0.000344538
104.326	0.000354819	0.000341399
104.33	0.000406396	0.000352751
104.334	0.000359716	0.000359824
104.337	0.000363813	0.000362135
104.341	0.000399539	0.000292992
104.344	0.000378904	0.000273562
104.348	0.000409939	0.000438385
104.351	0.000399643	0.000535181
104.355	0.000240768	0.00033573
104.358	0.000306987	0.000437508
104.362	0.000333495	0.000495374
104.365	0.000249973	0.000245971
104.369	0.000330168	0.000386945
104.373	0.000343936	0.000457305
104.376	0.000285085	0.000320247
104.38	0.000365439	0.000324599
104.383	0.000285766	0.000419747
104.387	0.000246861	0.000357145
104.39	0.000355067	0.00037361
104.394	0.000384053	0.000270924
104.397	0.000257597	0.000255544
104.401	0.000255942	0.000334419
104.405	0.000321327	0.000314522
104.408	0.000290663	0.000195877
104.412	0.000369803	0.000253758
104.415	0.00036643	0.000376126
104.419	0.000247912	0.000299599
104.422	0.000282749	0.00036639
104.426	0.000276297	0.000349892
104.429	0.000189627	0.00027571
104.433	0.000247605	0.000330572
104.436	0.000317616	0.000388958
104.44	0.000251799	0.000188018
104.444	0.000295022	0.00029778
104.447	0.000400895	0.000408375
104.451	0.000337241	0.000271853
104.454	0.000401178	0.000406168
104.458	0.000417361	0.000439836
104.461	0.000286403	0.000263091
104.465	0.000380275	0.000361004
104.469	0.000455998	0.000400644
104.472	0.000328371	0.000328186
104.476	0.000394343	0.000454549
104.479	0.000481475	0.000399069
104.483	0.00038639	0.000390199
104.486	0.000424008	0.000505222
104.49	0.000396294	0.000492371
104.493	0.000337754	0.000348318
104.497	0.000539281	0.000485367
104.5	0.000476075	0.00049622
104.504	0.000358552	0.000353264
104.507	0.000494077	0.000515745
104.511	0.000547292	0.000613463
104.515	0.000533373	0.000461616
104.518	0.000560826	0.000497234
104.522	0.000559618	0.000575942
104.525	0.000453126	0.000503474
104.529	0.000536732	0.000631869
104.532	0.000593514	0.000642933
104.536	0.000531991	0.000535931
104.54	0.000688167	0.000624046
104.543	0.000744377	0.00059661
104.547	0.000590629	0.000617292
104.55	0.000649121	0.0006366
104.554	0.000642665	0.000565781
104.557	0.000552164	0.000455569
104.561	0.000614693	0.00050688
104.564	0.000731288	0.000505875
104.568	0.000608568	0.000547793
104.572	0.000623203	0.000595642
104.575	0.00059072	0.000469597
104.579	0.000451216	0.000408829
104.582	0.000531064	0.000517559
104.586	0.000527269	0.000522999
104.589	0.000503453	0.000467171
104.593	0.000590101	0.000490585
104.596	0.000507114	0.000583958
104.6	0.00040209	0.000400353
104.603	0.000514916	0.000557548
104.607	0.000535069	0.000733369
104.611	0.000428747	0.000630847
104.614	0.000555529	0.000861898
104.618	0.000707164	0.000911449
104.621	0.000579967	0.00072923
104.625	0.000635361	0.0007828
104.628	0.000650067	0.000861049
104.632	0.000563299	0.000722392
104.635	0.000602431	0.000733124
104.639	0.000680704	0.00071647
104.643	0.000610877	0.000648501
104.646	0.000738382	0.000645551
104.65	0.00073273	0.000588598
104.653	0.000569444	0.000446721
104.657	0.000578651	0.000345803
104.66	0.000541397	0.000404732
104.664	0.000437513	0.000341645
104.668	0.000424637	0.000282849
104.671	0.000304987	0.00016301
104.675	0.000138426	0.000151034
104.678	0.000182834	0.000145357
104.682	0.000147668	9.90764e-05
104.685	9.02094e-05	9.21103e-05
104.689	0.000102845	0.000132646
104.692	0.000109948	0.000142947
104.696	3.01619e-05	9.4193e-05
104.7	1.91453e-05	0.000102534
104.703	9.71362e-05	7.0838e-05
104.707	6.58285e-05	0
104.71	0.00010588	0.000107184
104.714	0.000120094	0.000176838
104.717	0.000129678	0.00012137
104.721	0.000185861	0.000112333
104.724	9.99298e-05	0.000107389
104.728	8.53719e-05	4.93319e-05
104.731	0.000137419	7.89298e-05
104.735	0.000158803	0.000154577
104.739	0.000147274	0.000120178
104.742	0.00016139	0.000223032
104.746	0.000104929	0.000204691
104.749	8.92198e-05	6.23959e-05
104.753	0.000196755	0.000104289
104.756	0.000195574	0.000179909
104.76	7.72976e-05	7.32132e-05
104.763	0.000141834	0.000153803
104.767	0.000111458	0.000175265
104.771	0	4.34967e-05
104.774	9.26883e-05	0.000129644
104.778	0.000142228	0.000160392
104.781	7.02258e-05	0.000138141
104.785	0.000121124	0.000136615
104.788	0.000101968	0.000130818
104.792	3.32217e-05	0.000105729
104.796	0.00020858	0.000118813
104.799	0.000190633	0.000115552
104.803	5.19058e-05	3.45416e-05
104.806	0.000101483	0.000127621
104.81	0.000152977	0.000109366
104.813	0.000128846	0
104.817	6.45095e-05	0.000131303
104.82	8.93e-05	0.000156176
104.824	6.15023e-06	0.000133081
104.828	9.38754e-05	0.000195715
104.831	0.000190779	0.00014635
104.835	8.49091e-05	9.96761e-05
104.838	7.87326e-05	0.000191296
104.842	0.000146041	0.000177767
104.845	8.85158e-05	7.43586e-05
104.849	0.00013022	0.000129318
104.852	0.000118461	0.000213387
104.856	7.58065e-05	9.06165e-05
104.859	0.000176456	0.000101622
104.863	0.000152799	0.000158208
104.867	7.40691e-05	0.00010739
104.87	0.00013536	0.000173557
104.874	0.000130097	0.000100574
104.877	4.39499e-05	0.000155494
104.881	0.000160473	0.000250982
104.884	0.000157077	0.000240298
104.888	0.00013986	0.000155267
104.892	0.000242355	0.000283225
104.895	0.000229432	0.000344385
104.899	0.000237472	0.000202942
104.902	0.000334028	0.000152812
104.906	0.000383037	0.000278929
104.909	0.000542925	0.000242022
104.913	0.000730805	0.000344164
104.916	0.000732913	0.000527601
104.92	0.000868011	0.000414537
104.924	0.001195	0.000523665
104.927	0.00146256	0.00065153
104.931	0.00156258	0.000743749
104.934	0.00190549	0.00118343
104.938	0.00224919	0.00147507
104.941	0.00272568	0.00140227
104.945	0.00350035	0.00194309
104.948	0.00410814	0.00230261
104.952	0.00506285	0.00261345
104.956	0.00659122	0.00375693
104.959	0.00779299	0.00474728
104.963	0.00932167	0.0053942
104.966	0.0118326	0.00738625
104.97	0.0142991	0.00983239
104.973	0.0178143	0.0124439
104.977	0.0225129	0.0168243
104.981	0.0264446	0.0206427
104.984	0.0309038	0.0248576
104.988	0.0376444	0.0320989
104.991	0.0440062	0.0390922
104.995	0.0513094	0.0478303
104.998	0.0605888	0.0584077
105.002	0.0679259	0.0677601
105.005	0.0771344	0.0791361
105.009	0.0886656	0.094056
105.013	0.0973073	0.10577
105.016	0.107787	0.118445
105.02	0.11946	0.132285
105.023	0.127862	0.141191
105.027	0.139117	0.15182
105.03	0.151268	0.16265
105.034	0.15881	0.167914
105.037	0.168732	0.175275
105.041	0.178709	0.18025
105.045	0.183854	0.178965
105.048	0.189592	0.179662
105.052	0.193084	0.177324
105.055	0.192842	0.167865
105.059	0.192079	0.157889
105.062	0.187177	0.144869
105.066	0.178811	0.12888
105.07	0.169844	0.11417
105.073	0.15825	0.100362
105.077	0.144557	0.0860612
105.08	0.130144	0.0721199
105.084	0.115109	0.0596931
105.087	0.0981749	0.0478986
105.091	0.0829526	0.0382906
105.094	0.0699632	0.0309132
105.098	0.0563383	0.024218
105.102	0.0454944	0.0190808
105.105	0.0368609	0.0150331
105.109	0.0289385	0.0117181
105.112	0.0229279	0.00934871
105.116	0.0182098	0.0078867
105.12	0.0141014	0.00657017
105.123	0.0112885	0.00539986
105.127	0.00917591	0.00490629
105.13	0.00727148	0.0045198
105.134	0.0058447	0.00382799
105.137	0.00500069	0.00369585
105.141	0.00438677	0.00345366
105.144	0.00376246	0.00292898
105.148	0.00358848	0.00294471
105.151	0.00313364	0.00268133
105.155	0.00280207	0.00210679
105.159	0.00268388	0.00212322
105.162	0.00236	0.00185895
105.166	0.00205375	0.00135008
105.169	0.00199719	0.00138554
105.173	0.00183418	0.00131934
105.177	0.001477	0.00102832
105.18	0.00146315	0.00103681
105.184	0.00136821	0.000992467
105.187	0.00102765	0.000716149
105.191	0.00112928	0.000683871
105.194	0.00106488	0.000688608
105.198	0.000817525	0.000598082
105.201	0.000721093	0.000632841
105.205	0.000710296	0.000593353
105.209	0.000626164	0.000483604
105.212	0.000637821	0.00052009
105.216	0.000710584	0.00059086
105.219	0.000572841	0.000401394
105.223	0.000582184	0.000455808
105.226	0.000573227	0.000497189
105.23	0.000461825	0.000350038
105.234	0.000587304	0.000486601
105.237	0.000533529	0.000488939
105.241	0.000331422	0.000376273
105.244	0.000393677	0.000455403
105.248	0.000370381	0.00044485
105.251	0.00023496	0.000272334
105.255	0.000351412	0.000506574
105.258	0.000398878	0.000532283
105.262	0.000302458	0.000363218
105.266	0.000421874	0.000295556
105.269	0.000393704	0.000361491
105.273	0.000292597	0.00034291
105.276	0.000399877	0.000462568
105.28	0.000453885	0.000499413
105.283	0.000300837	0.000215233
105.287	0.000367184	0.00031836
105.29	0.000404846	0.000409497
105.294	0.000315994	0.000201732
105.298	0.00039158	0.000290169
105.301	0.000354246	0.00032577
105.305	0.000292385	0.000207172
105.308	0.000334631	0.000339027
105.312	0.000277616	0.000331322
105.316	0.000215371	0.000222382
105.319	0.000229329	0.00034248
105.323	0.00022079	0.000359408
105.326	0.000182887	0.000165934
105.33	0.000253711	0.000225107
105.333	0.000247823	0.000268464
105.337	0.000177219	0.000140417
105.341	0.000247369	0.000212342
105.344	0.000236046	0.00036175
105.348	0.000196975	0.000225389
105.351	0.000279587	0.000278825
105.355	0.00025449	0.00031195
105.358	0.000138956	0.000178025
105.362	0.000240926	0.000258071
105.365	0.000281481	0.000354662
105.369	0.00022448	0.000260403
105.373	0.000308237	0.000272937
105.376	0.000244218	0.000296331
105.38	0.000182929	0.00020662
105.383	0.000258211	0.000243327
105.387	0.00026261	0.000369884
105.39	0.000162703	0.000306561
105.394	0.00021867	0.000288448
105.397	0.00022487	0.000372648
105.401	0.000120299	0.000186496
105.405	0.000239256	0.000286337
105.408	0.000273652	0.000397013
105.412	0.000176312	0.000181788
105.415	0.000231497	0.00016384
105.419	0.000238085	0.000204856
105.422	0.000153543	0.000176155
105.426	0.000266753	0.000269594
105.43	0.000257236	0.000210761
105.433	0.00019206	0.000125293
105.437	0.00027608	0.000250979
105.44	0.000225523	0.000299027
105.444	0.000131908	0.000224132
105.448	0.000261636	0.000307266
105.451	0.000282941	0.000290196
105.455	0.000200024	0.00018178
105.458	0.000245864	0.0003441
105.462	0.00031461	0.000305724
105.465	0.000261157	0.000228328
105.469	0.000294527	0.00032307
105.472	0.000319959	0.000335064
105.476	0.000255233	0.00026539
105.48	0.000274262	0.000226424
105.483	0.000310041	0.000368103
105.487	0.000235883	0.000312279
105.49	0.00031305	0.000302461
105.494	0.000322339	0.000337787
105.498	0.000144761	0.000231084
105.501	0.000277337	0.000341016
105.505	0.000392847	0.000350374
105.508	0.000346942	0.000177819
105.512	0.000334927	0.0003958
105.515	0.000293723	0.000420532
105.519	0.000186662	0.000196522
105.522	0.000223498	0.000358853
105.526	0.000393239	0.000364229
105.53	0.000302823	0.000231907
105.533	0.000284225	0.000227078
105.537	0.000296507	0.000373091
105.54	0.000210396	0.000331498
105.544	0.000311548	0.000422005
105.547	0.000327467	0.000366986
105.551	0.000260092	0.000184131
105.555	0.000298354	0.000270724
105.558	0.000280586	0.000385649
105.562	0.000224581	0.000351474
105.565	0.000318822	0.000405276
105.569	0.00030297	0.000439126
105.572	0.00021008	0.000338114
105.576	0.000352212	0.000397283
105.58	0.000355598	0.000380289
105.583	0.000311121	0.000158946
105.587	0.000370913	0.000221172
105.59	0.000327707	0.000379501
105.594	0.000253258	0.000205547
105.597	0.00023568	0.000280623
105.601	0.00033667	0.000384576
105.605	0.000296979	0.000360252
105.608	0.00028257	0.000385324
105.612	0.000312974	0.000281081
105.615	0.000230904	0.000271148
105.619	0.000331022	0.000381071
105.622	0.000316914	0.000349872
105.626	0.000240919	0.000206708
105.63	0.000240137	0.000245601
105.633	0.000286742	0.000217544
105.637	0.000242614	9.30526e-05
105.64	0.000250768	0.000306365
105.644	0.000347917	0.000366472
105.647	0.000152209	0.000233284
105.651	0.000250605	0.000349839
105.655	0.000340181	0.000376388
105.658	0.000213241	0.000206156
105.662	0.000353639	0.000323986
105.665	0.000328984	0.0003587
105.669	0.000185425	0.000277149
105.672	0.000276129	0.000267294
105.676	0.000327873	0.000361278
105.68	0.000282999	0.000390673
105.683	0.00034531	0.000445563
105.687	0.000350802	0.000458323
105.69	0.000205888	0.00032744
105.694	0.000347954	0.000316564
105.697	0.000322827	0.000299369
105.701	0.000170361	0.000260476
105.705	0.000197098	0.000198763
105.708	0.000227708	0.000132147
105.712	0.000247111	0.00013631
105.715	0.000212872	0.000153997
105.719	0.000267825	0.000225627
105.722	0.000168739	0.000117014
105.726	0.000102323	0.000203715
105.73	0.000129438	0.000254996
105.733	5.52287e-05	0.000156634
105.737	0.000157396	0.000175262
105.74	0.000120135	0.000162993
105.744	0.000102985	0.000116354
105.748	0.000143465	0.000139787
105.751	4.30662e-05	8.26827e-05
105.755	5.81404e-05	7.09647e-05
105.758	7.04331e-05	0.000137192
105.762	9.99461e-05	0.000192243
105.765	2.41012e-05	0.000139446
105.769	5.62732e-05	0.000201792
105.772	9.13838e-05	0.000309249
105.776	3.31809e-05	0.000215601
105.78	6.22593e-05	0.00016624
105.783	8.71029e-05	0.000190618
105.787	5.12636e-05	0.00011079
105.79	0.000117106	0.000203025
105.794	0.000154044	0.000182767
105.797	0.000131113	7.33408e-05
105.801	9.7956e-05	0.000112395
105.805	8.88235e-05	0.000196271
105.808	9.78e-05	0.000140644
105.812	0.00011529	0.000126981
105.815	0.00013082	0.000202224
105.819	0.000109738	0.00010853
105.823	0.000169316	0.000194923
105.826	0.000162384	0.000301032
105.83	6.98488e-05	0.000186438
105.833	0.000142793	0.000154865
105.837	0.00014892	0.000204174
105.84	5.15789e-05	0.000124314
105.844	0.000158138	0.000186202
105.847	0.000187384	0.000170606
105.851	8.46963e-05	0.00011647
105.855	0.000131668	0.00018374
105.858	0.000143806	0.000217871
105.862	0.000125912	0.000126094
105.865	0.000150623	7.21611e-05
105.869	0.000175709	0.000210396
105.873	0.000222763	0.000266566
105.876	0.000276533	0.000298473
105.88	0.000294213	0.00029318
105.883	0.000336297	0.000218188
105.887	0.000343934	0.000305048
105.89	0.000418831	0.000309739
105.894	0.00049547	0.000266638
105.898	0.000650446	0.000350982
105.901	0.000838036	0.000472877
105.905	0.000877621	0.000496834
105.908	0.00111702	0.000649172
105.912	0.00140885	0.000926124
105.915	0.0015876	0.000968387
105.919	0.00189006	0.00122343
105.923	0.00224976	0.00170303
105.926	0.00244958	0.00193056
105.93	0.00291215	0.00239274
105.933	0.00341048	0.00290563
105.937	0.00402313	0.00340404
105.941	0.00492935	0.00449954
105.944	0.00543795	0.00530297
105.948	0.00614952	0.00602007
105.951	0.00748687	0.0073346
105.955	0.00815248	0.00834269
105.958	0.00876135	0.00916916
105.962	0.0100294	0.010476
105.966	0.0109704	0.0117615
105.969	0.0117782	0.0132688
105.973	0.0131564	0.0153361
105.976	0.0145513	0.0165318
105.98	0.0156669	0.0173812
105.983	0.0165629	0.0189763
105.987	0.0174175	0.020102
105.991	0.0184111	0.0207271
105.994	0.0195676	0.0217211
105.998	0.0206471	0.0218873
106.001	0.0214358	0.0214622
106.005	0.0219557	0.0217849
106.008	0.0221249	0.0216236
106.012	0.0218949	0.0206389
106.016	0.0221676	0.0196912
106.019	0.0217083	0.017561
106.023	0.0204591	0.0155991
106.026	0.0195307	0.0146455
106.03	0.01785	0.0128855
106.034	0.0161217	0.0109915
106.037	0.0151759	0.00999812
106.041	0.013739	0.0087667
106.044	0.0121171	0.00748757
106.048	0.0109372	0.007519
106.051	0.00955765	0.0072665
106.055	0.00827504	0.00668757
106.059	0.00766947	0.00697284
106.062	0.00686232	0.00668377
106.066	0.0063958	0.00629012
106.069	0.00658331	0.00645735
106.073	0.00644957	0.00642539
106.076	0.00620622	0.00647782
106.08	0.0060155	0.00673542
106.084	0.00567982	0.00670182
106.087	0.00536749	0.00645647
106.091	0.00527677	0.00699958
106.094	0.00510369	0.00692268
106.098	0.0049139	0.00651697
106.102	0.00500822	0.00672505
106.105	0.00480416	0.00625563
106.109	0.00428565	0.0056532
106.112	0.00392775	0.00557103
106.116	0.00360787	0.00518148
106.119	0.00328071	0.00431252
106.123	0.00312524	0.00419817
106.127	0.00274988	0.00367245
106.13	0.00236727	0.00284479
106.134	0.00232289	0.002736
106.137	0.00199341	0.00233541
106.141	0.00159534	0.00174269
106.144	0.00154341	0.00168176
106.148	0.00138459	0.0013548
106.152	0.00114508	0.000957857
106.155	0.00107709	0.000994234
106.159	0.000996695	0.000823274
106.162	0.000798603	0.000672903
106.166	0.000683731	0.000637252
106.17	0.000582677	0.000484261
106.173	0.000443369	0.000338274
106.177	0.000472593	0.000437435
106.18	0.000390174	0.000386504
106.184	0.000300894	0.000339853
106.188	0.000304213	0.000348014
106.191	0.000229411	0.000294416
106.195	0.000193823	0.000239278
106.198	0.000250877	0.000381102
106.202	0.000292504	0.000313823
106.205	0.000210983	9.85741e-05
106.209	0.000201129	0.000337401
106.213	0.000251447	0.00037525
106.216	0.000204237	0.000158434
106.22	0.000199895	0.00026208
106.223	0.00030544	0.000363777
106.227	0.000194478	0.000250795
106.23	0.00014017	0.000293383
106.234	0.000275138	0.000308537
106.238	0.00013677	0.000261273
106.241	0.000142316	0.000345333
106.245	0.000222766	0.000298797
106.248	0.000118276	0.000209389
106.252	0.000162687	0.000183373
106.255	0.000182688	0.00026937
106.259	0.000112254	0.000289469
106.263	0.000127535	0.000305468
106.266	0.000147075	0.000282208
106.27	0.000156699	0.000211379
106.273	0.000210314	0.000253835
106.277	0.000159245	0.000207238
106.281	0.000156029	0.000137253
106.284	0.000219401	0.000223797
106.288	0.000145761	0.000216277
106.291	0.000127964	0.000135487
106.295	0.000153975	0.000121755
106.299	0.000144368	0.000251074
106.302	9.72533e-05	0.000241679
106.306	0.000142169	0.000173157
106.309	0.000182693	0.000178865
106.313	9.0588e-05	0.000149661
106.316	0.000120762	0.000243704
106.32	7.99166e-05	0.000300138
106.324	5.57774e-05	0.000143673
106.327	0.000103838	0.000150257
106.331	0.000145553	0.000153791
106.334	0.000203255	0.000100689
106.338	0.0001534	0.000179553
106.341	9.69321e-05	0.000126307
106.345	6.8409e-05	3.40838e-05
106.349	0.000145402	0.000220081
106.352	0.000237003	0.000279982
106.356	0.000104373	0.00016969
106.359	0.000133673	0.000275745
106.363	0.000181769	0.000319142
106.367	0.000160645	0.000130088
106.37	0.000191514	0.00018308
106.374	0.000157812	0.000267464
106.377	0.000109208	0.000118321
106.381	0.000121168	0.000125356
106.385	0.000178875	0.000163532
106.388	0.000174708	3.38602e-05
106.392	0.000207921	0.0001689
106.395	0.000164677	0.000306081
106.399	7.30738e-05	7.99581e-05
106.402	0.000150558	0.000108255
106.406	9.01665e-05	0.000287637
106.41	0	0.000194333
106.413	0.000127961	0.000164661
106.417	0.000144197	0.000173781
106.42	6.46978e-05	0.000126424
106.424	0.000119201	0.000124967
106.427	9.30475e-05	0.000216778
106.431	8.46343e-06	0.000153838
106.435	0.000112696	0.000174016
106.438	0.000124814	0.000176295
106.442	0.000118462	0.000147055
106.445	0.000179036	0.000159252
106.449	0.000155049	0.000299131
106.453	5.8447e-05	0.000264623
106.456	0.000162738	0.000201462
106.46	0.00018232	0.000236273
106.463	6.01997e-05	8.10077e-05
106.467	0.000123868	6.17076e-05
106.471	0.000109766	0.000214585
106.474	9.48748e-05	0.000150103
106.478	0.000148155	0.000120137
106.481	0.000178605	0.000219017
106.485	0.0001419	0.000146386
106.489	0.000198338	0.000159472
106.492	0.000151993	0.000165379
106.496	8.76574e-05	0.000105859
106.499	0.000177663	0.000220145
106.503	0.000190482	0.000247993
106.506	0.000170958	5.1925e-05
106.51	0.000155265	0.000179679
106.514	0.000112249	0.000283949
106.517	0.000147412	0.000111921
106.521	0.000142099	0.000193429
106.524	0.000143965	0.000300437
106.528	0.000143604	0.000124039
106.531	0.000164385	0.000244144
106.535	0.000168308	0.000240127
106.539	0.000165788	0.000110274
106.542	0.000216457	0.000185503
106.546	0.000206932	0.000324564
106.549	0.000139773	0.000218044
106.553	0.000262695	0.000160934
106.557	0.000266005	0.000174558
106.56	9.39563e-05	6.73385e-05
106.564	0.000154546	0.000128194
106.567	0.000193366	0.000163751
106.571	0.000133001	0.000132154
106.575	0.000165801	0.000242261
106.578	0.000191408	0.000253165
106.582	9.88213e-05	9.03924e-05
106.585	0.000143109	0.000246732
106.589	0.000205595	0.000315115
106.593	8.41738e-05	0.000135567
106.596	0.0001705	0.000175699
106.6	0.000216027	0.000131667
106.603	0.000125276	6.73745e-05
106.607	0.000187546	0.000208792
106.61	0.000212178	0.000234326
106.614	0.000109538	0.000118774
106.618	0.000119447	0.00023207
106.621	0.000111717	0.000299454
106.625	6.72348e-05	0.00023134
106.628	0.000169771	0.000234959
106.632	0.000189181	0.000219963
106.635	8.43467e-05	0.000195259
106.639	9.90271e-05	0.000292764
106.643	0.000154224	0.000285208
106.646	0.000152248	0.000111336
106.65	0.000265816	0.000136799
106.653	0.000204726	0.000202099
106.657	9.78732e-05	6.82868e-05
106.661	0.00011194	9.1564e-05
106.664	0.000122597	0.000134273
106.668	0.000130555	9.07491e-05
106.671	0.000147094	0.000104965
106.675	0.000130785	0.000130518
106.679	7.3976e-05	8.56219e-05
106.682	8.88942e-05	8.37975e-05
106.686	9.62823e-05	9.80882e-05
106.689	4.94356e-05	4.86868e-05
106.693	7.98564e-05	0.000174918
106.697	0.000106258	0.000125107
106.7	2.44196e-05	6.36068e-05
106.704	8.14706e-05	0.000222508
106.707	9.52463e-05	0.000123367
106.711	5.38989e-05	1.57147e-05
106.715	0.000160014	0.000205125
106.718	0.000150155	0.000173338
106.722	5.81019e-05	0.000162104
106.725	0.000153194	0.000230316
106.729	0.000161236	0.000203716
106.733	5.69363e-05	0.000124917
106.736	0.000121452	0.000144397
106.74	5.58477e-05	0.000128987
106.743	4.82631e-05	0.000115739
106.747	0.000132021	0.000177155
106.75	0.000174291	0.000136423
106.754	0.000129056	0.000122258
106.758	8.52972e-05	0.000255513
106.761	9.28755e-05	0.000128358
106.765	0.000136832	0
106.768	0.000207092	0.00012311
106.772	0.000158492	0.000139185
106.775	5.28035e-05	9.94948e-05
106.779	7.6871e-05	0.000182275
106.783	0.000101619	0.000196916
106.786	2.90064e-05	0.000107768
106.79	4.17371e-05	8.83601e-05
106.793	3.4406e-05	0.000199843
106.797	3.52018e-05	0.000198862
106.801	0.000129565	0.000222993
106.804	0.00012967	0.000196834
106.808	0.000108029	4.79783e-05
106.811	0.000144814	9.43891e-05
106.815	8.83567e-05	0.000229485
106.819	0	0.00017153
106.822	9.24239e-05	0.000180371
106.826	0.000158765	0.000286488
106.829	0.00012905	0.00012744
106.833	0.000137731	0.000218792
106.837	0.000103965	0.000280748
106.84	7.94821e-05	3.51199e-05
106.844	0.000127109	0.000142483
106.847	0.000115807	0.000233183
106.851	0.000146623	0.00013347
106.855	0.000185707	0.000252883
106.858	0.000286309	0.000208282
106.862	0.00022989	0.000150968
106.865	0.000245174	0.000266016
106.869	0.000306139	0.000297074
106.873	0.000366797	0.000211121
106.876	0.000453586	0.000154645
106.88	0.000550953	0.000315274
106.883	0.000619434	0.000429371
106.887	0.000731599	0.000454034
106.891	0.000824509	0.000372393
106.894	0.000828417	0.000358305
106.898	0.00107222	0.000685734
106.901	0.0012	0.000792015
106.905	0.00142777	0.000732662
106.908	0.00200077	0.000928573
106.912	0.0023731	0.00114002
106.916	0.00265378	0.00129849
106.919	0.00330427	0.00179483
106.923	0.00406853	0.00239068
106.926	0.00443087	0.00272936
106.93	0.00533536	0.0036418
106.934	0.0063431	0.00449921
106.937	0.00710178	0.005234
106.941	0.00860894	0.00664814
106.944	0.00973938	0.00798419
106.948	0.0111724	0.00994485
106.952	0.0134245	0.0125977
106.955	0.0147743	0.0146908
106.959	0.0161159	0.0167583
106.962	0.0188989	0.0200205
106.966	0.0206917	0.0226052
106.969	0.0225182	0.025159
106.973	0.0258662	0.0294127
106.977	0.0281292	0.0331782
106.98	0.0313643	0.0362586
106.984	0.035915	0.0400085
106.987	0.0386667	0.044392
106.991	0.0426215	0.0484451
106.995	0.0474231	0.0519973
106.998	0.049962	0.05341
107.002	0.053098	0.0555493
107.005	0.0571798	0.0574263
107.009	0.0585604	0.0559698
107.013	0.0602684	0.0545179
107.016	0.0621204	0.0534542
107.02	0.06087	0.0503672
107.023	0.0592481	0.0482108
107.027	0.0575679	0.0467526
107.031	0.0546071	0.043161
107.034	0.0509294	0.0404647
107.038	0.0476704	0.0393893
107.041	0.043274	0.0375714
107.045	0.039056	0.036034
107.049	0.0369171	0.0366899
107.052	0.0342665	0.0357355
107.056	0.0322232	0.0352042
107.059	0.0313067	0.0361633
107.063	0.0295749	0.0351751
107.067	0.0284216	0.0337646
107.07	0.0282213	0.0333072
107.074	0.0269466	0.0310367
107.077	0.0261259	0.0289652
107.081	0.0257971	0.0270829
107.085	0.023799	0.0233889
107.088	0.0215586	0.0202842
107.092	0.0201512	0.0179657
107.095	0.0180322	0.0151939
107.099	0.0155894	0.0128515
107.103	0.0138387	0.0114447
107.106	0.0120963	0.00974885
107.11	0.010333	0.00836821
107.113	0.00896069	0.00809239
[truncated: 55,459 more rows]
