# Supplementary material for: Identification and validation of serum metabolite biomarkers for endometrial cancer diagnosis
Source: EMBO Mol Med. 2024 Feb 14;16(4):988–1003. doi: 10.1038/s44321-024-00033-1 (PMC11018850; doi:10.1038/s44321-024-00033-1)
Supplement: Supplementary file 3 — Source Data Fig. 3 [file 44321_2024_33_MOESM3_ESM.zip › Figure 3/3C/SMFs database.xlsx]

## Sheet: Sheet1
Group	m/z feature-1	m/z feature-2	m/z feature-3	m/z feature-4	m/z feature-5	m/z feature-6	m/z feature-7	m/z feature-8	m/z feature-9	m/z feature-10	m/z feature-11	m/z feature-12	m/z feature-13	m/z feature-14	m/z feature-15	m/z feature-16	m/z feature-17	m/z feature-18	m/z feature-19	m/z feature-20	m/z feature-21	m/z feature-22	m/z feature-23	m/z feature-24	m/z feature-25	m/z feature-26	m/z feature-27	m/z feature-28	m/z feature-29	m/z feature-30	m/z feature-31	m/z feature-32	m/z feature-33	m/z feature-34	m/z feature-35	m/z feature-36	m/z feature-37	m/z feature-38	m/z feature-39	m/z feature-40	m/z feature-41	m/z feature-42	m/z feature-43	m/z feature-44	m/z feature-45	m/z feature-46	m/z feature-47	m/z feature-48	m/z feature-49
Non-EC	3427.33	71.7809	2482.17	35849.8	25.6877	25022.9	1068.03	2888.59	129.73	7333	1202.05	36.8073	260.957	337.096	41303.1	25.189	47.9095	16697.9	11.7451	170.967	17195.8	746.222	5497.18	1099.26	10235.9	-121.869	2763.59	129.09	78582.3	63.9254	291.423	347.562	1187.14	2461.38	1444.47	478.804	15431	4936.28	2126.59	14226.5	373.774	1810.43	312.706	96660.7	181.141	69508.7	61.3019	300.715	7104.54
Non-EC	2240.81	48.1663	1582.29	25865.4	16.2319	17985.2	676.631	2000.03	107.409	5425.15	749.447	26.5574	210.775	251.372	28283.4	21.1041	35.7463	11084.3	9.91606	119.115	12833.6	438.484	3825.83	-417.111	6580.69	-194.145	1519.53	102.507	61767.8	47.2288	189.893	231.232	892.69	1394.37	1010.43	276.772	10632.9	3735.69	1144.55	8520.73	178.05	1053.87	251.592	66633.7	142.351	48961.2	36.0803	191.046	4183.59
Non-EC	2785.39	62.941	2467.04	42097	28.6722	22551.9	1439.56	3951.32	141.062	6915.15	1138.19	48.6424	359.903	386.763	45343.5	29.8534	55.195	18413.5	12.6303	167.299	16408.1	645.071	5359.47	5296.19	9519.97	170.059	2066.73	135.587	67852.6	73.8407	258.622	346.599	1403.36	1714.81	1394.14	357.051	15767.7	3494.67	1767.97	12585.9	262.55	2070.83	370.833	63381.1	209.804	60713.7	48.1704	326.49	5383.19
Non-EC	2598.72	60.1617	2084.98	32088.9	21.6027	25413.8	861.473	2648.32	147.405	7376.99	956.062	37.0728	318.163	388.795	32792.8	19.5215	45.6217	12844.9	9.5017	152	16876.3	626.13	4938.65	228.304	8906.44	-158.274	1873.88	141.372	74412.8	63.5917	255.323	308.309	1264.81	2019.71	1467.27	390.659	14479.2	4394.23	1804.85	11394.3	335.275	1449.51	345.124	81747.2	213.437	59905	41.4598	254.292	5358.42
Non-EC	6730.82	182.392	2570.89	163468	289.997	21968.6	9252.35	10858	179.551	6282.93	1401.28	331.533	604.233	1347.24	225545	551.436	214.764	93998	122.11	192.299	10025.2	775.755	7038.43	111918	22896	12044.8	8302.35	249.356	56440.2	187.325	436.934	869.588	3866.34	531.325	1372.43	517.741	18818.4	2364.23	3717.55	45244.1	2875.59	12686.1	1609.83	13677.9	87.0453	98912.6	111.504	1158.51	7780.36
Non-EC	2324.46	53.8707	1681.6	27028.4	18.318	18930.9	694.466	2145.4	98.959	5530.8	791.476	26.8024	201.695	241.101	30152.8	17.4273	36.552	11769.9	9.35005	118.164	13051.8	463.959	4069.57	-213.32	7198.97	-182.88	1696.26	95.1017	63749.9	48.9816	222.198	244.545	844.658	1467.86	1029.99	288.816	11234.4	3865.45	1316.07	8785.3	268.192	1173.42	252.279	68294.9	132.426	50907.1	32.918	211.55	4417.44
Non-EC	3056.06	64.1515	2803.23	40200.6	27.3315	33129.1	1215.1	3421.24	194.553	9714.63	1332.14	37.3058	472.548	563.986	36578.4	23.1117	51.9018	14616.1	9.849	207.804	21352.2	895.054	5942.4	1310.84	12406.3	-102.067	2699.11	191.908	84512.1	100.963	342.773	531.955	1855.54	3444.46	2114.06	638.466	18514.1	4632.03	2864.04	16947.5	367.472	2174.72	540.481	99593.8	313.741	71953.4	57.2207	376.451	7409.63
Non-EC	1543.02	56.7573	645.012	61098.8	59.0783	3968.08	2991.98	5115.04	152.938	1097.19	445.726	453.472	657.992	220.76	188100	343.477	57.9639	82767.5	85.7317	59.9254	3644.34	170.494	1818.65	64177.6	8505.77	6491.57	7004.17	123.76	14290.5	47.6531	198.009	196.555	1312.18	221.789	386.377	118.744	7222.79	546.516	476.523	6435.33	470.861	9184.28	268.941	8802.46	138.18	37411.4	26.5386	144.879	1685.59
Non-EC	3617	85.4314	2121.69	71043.8	73.4905	15425.3	3557.25	8326.98	229.132	4715.93	1827.49	212.741	611.607	369.558	140353	189.973	456.265	59430.9	53.2456	173.003	12001.6	849.444	5828.13	32947.5	12521.8	2735.91	4870.42	186.677	46563.1	91.1572	355.477	334.202	1974.88	895.884	1104.68	444.145	16678.9	2140.14	1934.8	20531	5460.17	6115.52	460.633	29270.4	4066.35	65863.8	59.7305	369.622	4884.1
Non-EC	1661.22	50.3678	660.992	46048.4	29.8163	6319.67	1824.7	4294.02	102.693	2153.5	478.249	130.742	376.58	263.867	101153	86.0212	59.8478	42882.5	25.7116	67.4063	4793.55	213.602	1905.16	24577.1	6308.53	1830.66	2798.85	104.591	26705.9	43.4766	129.953	166.242	1019.88	332.884	442.027	127.257	7411.06	975.92	587.682	7382.78	365.223	3572.66	255.4	14092.3	195.751	42951.5	24.7288	134.457	2132.65
Non-EC	2330.77	74.5572	1941.96	65341.6	45.592	16221.9	2862.3	6452.97	171.056	6469.3	1732.38	86.3479	493.972	283.464	76619	59.1542	73.9675	32151.5	23.3042	147.481	13075.1	540.87	4789.29	20490.5	9796.2	1399.3	2799.38	158.425	59461.3	76.7904	623.364	313.787	1398.16	826.924	1158.58	296.458	12565	2131.61	1018.97	8803.96	430.015	3295.3	330.242	24696.7	321.503	62186.6	48.9416	300.327	4330.94
Non-EC	4969.87	131.383	4808.77	88469	96.5459	16384.9	4530.04	9533.51	228.046	3852.55	3076.77	191.927	614.232	551.845	190072	327.051	119.544	80170	78.8517	207.118	13955.8	841.128	9703.28	37916.1	13787.7	3183.72	5358.49	216.028	37142	137.855	360.241	400.038	2217.73	818.563	1344.45	556.465	22925	1891.52	1912.7	21284.6	1416.96	6436.04	740.406	25131.8	964.754	54784.2	48.0037	614.454	4589.4
Non-EC	827.876	39.5509	801.968	36736.4	25.6744	9005.16	1304.12	3064.57	118.814	3436.58	521.894	45.7656	404.287	325.516	35181.5	27.2441	64.6703	14153	10.3944	83.0971	6447.41	245.877	1957.4	9547.34	5278.39	435.723	1062.16	115.384	34882.1	45.6893	128.363	192.637	1125.62	369.703	536.036	153.676	7060.61	1199.29	604.062	9081.55	222.285	1531.61	256.572	11173.1	234.663	32501.1	20.1764	154.868	1587.91
Non-EC	277.726	16.3006	232.799	9541.86	10.3007	751.432	293.811	815.88	40.6158	306.263	82.1122	21.752	104.864	99.2719	18476.4	16.1323	22.9621	7371.6	6.53511	18.5637	686.15	66.5263	388.165	3823.5	1194.68	155.757	437.641	45.7407	3913.84	14.0852	43.9371	63.3989	397	122.031	128.542	32.3097	1683.33	257.774	177.898	1287.1	84.7352	621.126	130.37	4983.59	70.5634	5548.94	2.63538	60.4543	98.1096
Non-EC	3092.78	42.3491	776.62	28295.3	20.9695	8424.22	835.106	2761.1	78.8364	2449.07	620.956	41.8145	152.25	128.088	77202.4	62.9581	40.8692	32454.1	19.4206	75.5122	6832.92	250.631	2133.3	3967.83	5354.51	0.444211	1435.77	73.7787	33040.7	30.9668	119.246	145.191	686.213	691.777	538.76	141.43	6611.16	1778.01	406.019	8286.32	223.961	1927.65	165.607	42130.1	132.521	40926	29.9099	122.803	2930.6
Non-EC	3488.97	134.129	3849.51	88268.2	104.97	23602.6	4545.59	9945.33	229.839	8689.23	2190.99	234.028	651.152	909.231	115898	145.338	140.988	47816.6	41.5643	232.748	17059.9	1047.84	8520.97	31340.1	16187.3	2550.14	4741.98	239.317	74126.5	123.813	473.216	584.937	2569.32	946.31	1504.92	618.18	21598.2	2961.05	3120.26	35670.3	1479.06	6226.74	736.826	21491.2	1086.41	84332.7	85.5076	633.533	7160.18
Non-EC	1497.27	53.33	1136.15	51063	33.3513	12756.8	1929.64	4573.07	118.606	4136.56	873.224	78.885	426.355	325.441	61707.7	36.5842	60.7496	25673.6	14.1106	103.897	8842.03	347.264	2986.96	16909.7	8019.38	1012.94	1842.99	121.572	42101.6	58.3048	182.885	229.987	1172.43	531.795	689.068	190.891	9746.07	1457.6	780.852	10600.9	308.517	2574.76	278.355	17496.7	260.695	46838.3	30.1794	192.427	2761.88
Non-EC	3542.35	112.13	3464.1	78286.7	89.993	21139.1	3932.89	9301.79	195.898	6894.24	1662.14	165.047	565.711	938.697	119287	163.106	100.635	49642.7	47.2354	204.048	16169.6	893.306	7777.74	27732.1	14659	2249.2	4513.88	205.451	63184.7	102.788	406.57	485.57	2469.31	876.227	1382.21	549.458	19009.4	2796.9	3129.22	32135.4	811.167	5607.81	827.037	23555.9	452.736	74139.8	66.2329	518.679	5902.97
Non-EC	1826.69	62.6085	1406.64	67124.1	49.4667	11762.7	2915.35	6021.75	201.73	4684.62	1088.38	123.184	635.903	576.572	86176.3	60.1917	78.1373	36673.9	24.2052	122.964	10084.3	449.257	3888.17	26435.9	9370.35	1980.08	2770.81	191.882	40586.9	80.7467	213.671	300.492	1732	582.085	844.775	293.966	12603.3	1274.56	1227.14	12773.7	497.356	3722.07	678.556	14774.3	422.582	51422.2	36.2868	326.135	3040.77
Non-EC	3232.04	92.1091	2256.65	83790.6	78.6191	14770.6	4094.93	8255.57	211.613	5574.12	1628.42	160.388	651.203	379.324	140090	179.662	89.12	58892.6	53.7912	151.414	11675.9	538.459	5830.85	40025.6	12339.2	3598.58	4710.99	190.216	51918.5	105.455	359.355	326.422	1757.21	644.611	1009.23	368.746	15660.9	1707.05	1161.05	13433.7	696.258	5736.54	406.298	20961.7	341.459	72602.9	63.6312	385.492	5203.16
Non-EC	4854.78	166.122	7015.98	87227.2	129.644	27407.8	5070.06	11669.9	367.983	3158.43	1264.22	301.685	1194.96	1736.05	190337	443.127	652.692	75883.2	98.3557	262.51	15941.8	1468.77	13814.6	37439.5	20684.3	3464.53	7397.94	340.38	28157.1	219.765	562.345	851.756	12748.2	986.829	3072.47	758.321	56105.4	249.262	5413.92	167696	4153.3	9230.52	1924.92	20676.2	2461.83	41320.7	44.7066	1009.78	4335.98
Non-EC	3191.87	86.5091	1227.69	83558.6	100.97	9788.44	4347.77	7692.01	165.404	2618.63	603.984	313.602	651.731	434.694	209324	486.685	89.6852	89079	117.723	100.086	6667.92	360.146	3868.35	65420.7	12538.6	6732.04	7131.27	154.305	29183.7	72.9824	233.54	313.75	1784.04	367.061	616.646	248.685	11701.1	1058.83	1010.66	14684.5	809.141	9025.36	398.73	15514.6	323.129	59550.1	50.765	258.801	3700.56
Non-EC	3622.87	97.7354	1524.56	85721.5	112.589	9801.88	4553.69	7942.52	157.831	2660.68	909.028	337.92	508.141	386.027	228021	587.824	96.8489	97164.4	130.56	102.877	8028.12	404.396	4642.12	63256.7	12362.6	6489.36	7121.89	154.554	30051.8	80.3019	248.643	301.797	1574.39	414.389	644.761	284.555	12233.9	1157.84	1089.69	15607.3	857.947	8535.88	395.597	16345.4	320.902	61119.4	54.3231	271.75	3945.41
Non-EC	1353.54	56.4572	1193.23	47734.4	31.5234	12882.1	1798.92	5069.17	132.185	4009.95	980.969	96.7587	390.582	440.68	60784.7	37.3987	70.4132	25153.9	15.9645	108.858	9107.27	398.264	3137.23	15692.7	8361.89	943.557	2169.9	132.927	42378.5	55.1275	181.925	236.424	1247.61	474.726	710.068	204.073	11063.5	1731.55	1126.91	14044.3	425.669	2937.54	576.231	14442	284.26	46574.6	36.6739	250.568	2567.36
Non-EC	2195.45	88.1371	2216.8	70202.2	57.8985	19052	3181.82	7209.57	156.427	5292.98	1298.16	129.48	513.189	433.5	77662.9	63.5665	80.1386	31853.3	21.6771	159.349	13592.4	631.427	5521.01	23049	12080.3	1719.27	3051.63	171.045	50186.2	82.6808	452.215	384.657	1617.93	677.796	1095.08	340.643	15304.7	2263.26	1346.82	18409.1	567.268	4075.37	444.136	18162.5	335.331	54415.6	45.8858	344.048	3627.15
Non-EC	2654.04	89.797	2380.37	72672.3	63.6226	17363.6	3411.24	8209.83	215.889	5827.12	1102.2	156.029	749.048	877.254	104787	103.95	134.407	43334.4	33.2364	172.613	13336	673.639	6178.58	27478.6	12644	2095.67	3903.85	225.02	52839.3	102.842	560.527	461.221	3102.46	673.056	1306.77	421.5	18164.8	2061.93	2194.79	34399.2	797.096	5018.39	737.813	18200.9	562.43	65014.7	42.8558	414.537	4499.23
Non-EC	1541.67	65.3665	1111.96	56076.3	40.9222	11098.7	2329.73	5586.81	164.591	3777.2	723.314	145.527	567.124	420.789	76713.1	62.8889	72.8354	32225.4	21.4328	100.308	8146.4	384.384	3149.19	22131.1	8968.48	1575.07	2699.91	151.275	36934.1	61.883	200.741	276.743	1640.09	425.634	692.266	229.088	10579.2	1342.86	985.4	13940.7	421.249	3804.56	408.026	11512.6	268.318	48275.8	33.051	263.756	2768.72
Non-EC	3640.36	100.038	1657.62	79174.7	108.862	8790.54	4428.02	8983.17	196.178	2398.65	952.909	409.283	630.723	506.6	244947	753.761	123.592	105767	170.633	114.79	11389.7	459.751	5453.92	58658.4	12676.3	6025.14	8537.92	182.309	25725.9	90.1097	273.376	405.921	2698.37	411.723	719.987	315.781	13927.8	1288.64	1367.61	22021.2	1148.86	9853.88	590.69	12791.1	380.226	56313.3	46.6563	341.107	3620.26
Non-EC	2354.8	70.4966	1076.32	61793.2	62.5078	8250.13	2999.31	6098.08	141.508	2161.16	732.709	230.828	494.815	302.423	151332	294.26	72.4665	63862.7	71.3097	93.5361	5805.97	290.821	3095.92	43053.8	9393.13	4283.1	5280.42	126.985	25709.7	59.4981	239.286	234.2	1604.78	376.752	583.357	194.359	10353	1086.87	907.425	11801.1	551.764	6510.52	319.348	16224.3	214.091	47481	35.6771	217.247	2809.08
Non-EC	3270.34	88.7922	1318.43	78208.3	91.3525	8424.68	4079.92	8088.28	175.35	2590.28	902.411	374.551	590.572	339.761	217277	513.033	102.579	92422.7	123.779	103.647	8701.08	385.567	4161.14	56060.1	10940.6	5692.4	7288.97	153.162	29944.1	73.0477	233.183	283.457	2149.09	370.546	690.181	258.967	11786.3	1147.24	1118.17	17439.3	913.377	7922.62	383.542	13899	277.011	61495.3	55.1002	285.227	3785.26
Non-EC	2377.3	76.1723	980.595	85677.1	101.75	6176.52	4608.53	7085.9	182.796	1600.13	749.261	422.104	737.675	317.779	219185	492.04	89.0969	96165.6	119.483	86.1106	6892.96	285.99	3142.3	76134.2	10914.3	7981.53	7743.64	175.953	17585.7	71.0237	233.631	287.832	1950.21	305.595	565.16	217.885	10600.6	794.461	803.235	11712.5	778.037	9613.94	339.628	9756.67	244.561	41883.6	31.9644	271.346	2221.87
Non-EC	3304.41	94.4771	1336.48	76206.4	107.868	7302.8	4228.49	7886.2	175.128	1925.99	917.529	456.775	545.632	310.802	243144	839.879	96.8136	105092	190.265	99.1259	10722	360.946	4307.13	63766.8	11165.3	6788.25	8404.15	174.497	22655.1	73.4855	245.02	279.078	1811.62	351.41	620.961	247.024	11522.3	1039.43	1060.73	15393.3	923.461	9586.96	393.056	13246.2	211.178	52362	46.314	239.337	3324.75
Non-EC	3463.05	109.917	2941.61	78133.7	78.6089	15240	3958.89	8692.03	213.494	4684.09	2612.15	170.581	615.255	563.998	128578	161.725	97.3991	53438.8	49.4483	192.632	14149.5	707.577	6890.17	30667	11831.7	2602.98	4565.04	205.466	44000.1	107.249	397.107	395.697	2163.6	843.196	1284.35	467.845	16389.5	2167.65	1621.82	22032.2	741.512	5192.77	511.197	24419.9	267.465	57024.9	48.0361	438.372	4324.12
Non-EC	2158.21	55.2935	697.446	68835.9	29.6963	3860.49	3419.17	5889.99	155.368	1171.43	508.983	318.441	723.703	214.285	229542	520.293	82.5651	101656	129.09	64.3908	6266.54	200.128	2383.14	66053.8	8219.04	6803	7323.31	134.383	14557.2	61.2706	189.335	204.714	1399.19	235.483	393.512	143.444	8603.82	545.046	521.87	8167.36	651.987	8353.09	245.677	8831.15	204.212	39630.7	28.4031	190.163	1839.06
Non-EC	3717.31	106.286	1613.31	87118.4	107.848	9261.47	4808.75	8636.21	166.836	2519.4	1137.17	450.51	569.741	328.407	237074	648.722	92.4764	101597	160.096	112.72	10806.5	423.601	5092.92	63891.3	12145.2	6760.55	7834.14	166.561	28253.3	71.2826	249.336	301.794	1829.98	392.794	686.677	273.311	13578.6	1204.05	1240.16	16925.7	952.19	9066.32	466.436	14721.3	288.107	59153.5	56.5584	299.776	3804.05
Non-EC	3692.39	112.521	2827.87	80278.4	83.2763	13156.6	4085.42	8905.16	217.568	5053.65	2539.34	224.197	564.119	456.817	159209	246.549	83.2404	66464.8	61.5275	162.856	12517.2	645.733	6785.88	35954.2	11320.6	3118.87	5080.77	195.134	47660.6	109.218	319.616	358.923	1953.15	694.658	1056.65	432.547	15825.4	1824.55	1782.95	17029.9	731.08	5489.14	541.058	20725.8	342.532	67441.1	66.1641	443.05	4962.48
Non-EC	2433.23	79.7819	1945.33	62136.8	48.4795	15275.6	2751.37	6924.81	167.403	4684.47	906.513	110.232	514.361	672.711	91357.2	90.3945	75.3214	38052.2	28.7158	140.753	11804.4	575.832	4855.69	21452.1	10638.5	1501.5	3225.81	168.752	46419.4	68.913	236.239	347.937	1601.98	671.224	955.588	329.312	14248.3	2080.97	1862.7	15082.4	559.705	4256.58	452.932	19844.5	323.81	55988.7	45.5784	316.824	3668.63
Non-EC	2857.35	75.9266	1846.67	64041.7	59.465	12795.9	2958.58	7050.22	180.942	3467.55	897.216	143.081	538.578	528.935	119497	137.589	94.9224	50110.4	41.6912	143.89	10619.5	534.468	4829.15	26596.2	10037.8	2120.22	3768.9	172.473	36830.2	83.7409	259.681	330.346	1770.18	635.838	844.475	322.079	13330	1673.28	1364.98	16485.9	712.151	4498.01	619.478	22339.5	399.585	51560.6	33.8896	416.391	3228.41
Non-EC	4795	136.99	3973.24	99034.4	152.962	22492.8	5594.89	11914.3	231.917	4733.68	1571.92	312.864	835.964	1262.05	187406	425.112	373.451	76316.3	101.037	231.487	15332.2	1118.15	10214.2	45940.9	19624.2	4407.03	7292.24	254.854	41861.7	158.921	476.55	674.027	9140.82	868.417	2908.27	700.691	29135.4	2594.45	3775.89	110293	2568.06	9150.98	1344.39	20151.2	1333.42	62544	66.7531	665.928	5335.23
Non-EC	4272.84	109.425	3167.07	72599.5	73.3589	15046.4	3548.28	8774.9	212.865	4870.23	2367.28	177.014	584.31	368.099	150600	216.229	102.789	63307.2	60.4462	186.143	13988.6	677.023	7117.41	28628.9	11783.7	2297.97	4722.06	195.488	47513.1	101.074	648.968	357.41	2069.49	841.867	1230.26	434.827	17028	2269.05	1984.22	19638.6	809.371	5503.66	562.894	28367.7	385.922	64463.5	56.9108	412.465	4913.15
Non-EC	3843.12	132.409	4237.3	77883.7	82.4931	18648.8	3952.29	9282.19	235.693	5371.28	1666.8	188.607	625.496	691.576	124274	164.743	98.7687	51378.4	50.1728	225.787	16008.4	899.954	8666.39	26730.1	12895.1	2096.74	4554.84	226.218	50263.6	121.824	388.29	477.846	2154.36	985.904	1401.07	578.515	19064.4	2551.28	2220.22	18333.5	927.412	5201.02	780.974	25673.9	453.159	60162.3	55.2453	599.976	4850.79
Non-EC	3069.56	161.959	10844.2	52221.5	39.9341	21647.7	2695.11	7308.04	228.7	2580.13	967.912	152.523	1126.73	710.94	152450	216.043	282.977	63429.2	56.8863	191.611	11050.7	831.306	13274.2	22745.9	16120.3	1881.2	4356.06	273.589	25422.3	175.977	500.757	405.85	5468.99	613.208	3517.18	456.665	64322.2	289.709	2620.53	61440	1691.64	7544.9	1157.14	16782.5	2916.82	33991.7	32.101	588.559	4912.47
Non-EC	1530.49	63.3319	1496.99	37486.2	44.9028	9449.7	1720.99	4279.1	106.995	2877.61	723.658	85.1868	288.215	205.496	52632.3	67.1917	51.0655	21527.6	22.2277	97.1067	6840.36	381.798	3195.07	11385.1	6635.01	803.466	1866.1	98.1723	28227.8	48.2452	208.887	230.795	998.889	453.595	577.95	213.303	8685.15	1410.81	1424.67	8177.11	420.77	2646.38	227.617	13282.5	211.692	32589.8	31.3539	203.591	2358.57
Non-EC	2001.61	66.7948	1892.37	50749.9	39.323	14252.3	2164.16	5633.65	134.515	4741.8	1660.51	77.0861	395.163	285.211	64932.7	51.8719	59.0223	26976.2	19.1295	129.301	11597.9	470.938	4351.5	14799.6	8373.29	968.858	2357.43	138.685	46962.9	64.891	220.358	274.262	1165.47	681.774	877.077	270.917	11800.7	1883.82	1164.2	8559.63	392.801	2837.22	326.692	23593.7	291.259	48664.3	35.8388	245.797	3295.04
Non-EC	2882.56	87.0118	1499.13	72666.4	71.5105	9789.05	3522.38	7401.46	178.058	2744.45	832.652	187.593	541.452	550.842	157890	248.355	95.7497	66191.6	62.267	113.633	7980.68	405.899	4400.89	40755.7	9945.02	3742.38	4885.78	153.252	30190.5	76.5318	203.732	305.425	2006.47	433.044	715.34	266.677	12501.9	1312.75	1249.37	18589.4	643.681	5751.62	504.823	15231.8	341.012	51280.8	37.5135	271.51	3022.56
Non-EC	3717.97	102.458	1794.36	74714.1	89.6952	6932.23	4123.17	7424.3	158.802	1611.08	1733.64	293.86	481.521	415.737	253499	715.44	104.674	110061	147.965	115.646	11629.4	436.52	5823.35	53329.1	10112.6	5335.36	7146.24	179.375	18697.1	85.6732	243.903	356.327	1811.01	396.294	647.652	304.048	13958.2	1106.23	1234.84	18526.3	1102.01	7615.6	559.661	12552.7	369.04	41251.8	38.3419	388.875	2695.75
Non-EC	2726.73	48.8967	1025.23	32608.2	37.0887	5116.41	1439.86	3218.99	89.4416	1418.16	702.633	131.169	212.664	184.078	105573	223.355	41.0187	44079.5	57.867	65.4074	4965.83	270.015	2429.07	14110	4718.4	1151.39	2276.09	83.0785	16345.1	38.2814	130.313	161.354	792.082	483.275	451.778	165.334	6774.23	1089	1027.32	8859.74	309.131	2707.27	181.267	24246.1	139.156	28554.4	21.7289	174.549	1976.25
Non-EC	2925.14	80.9484	1206.52	71013.6	76.523	8133.56	3617.62	7088.02	169.7	2411.14	768.246	266.322	543.708	421.666	182651	384.634	96.222	76823.3	84.3885	97.7746	6780.73	356.212	3697.72	48042.3	9676.16	4787.39	6009.17	143.122	28175.6	59.3081	240.451	295.002	2461.37	409.916	695.713	216.399	11699.3	1189.9	975.43	19842.4	737.535	6743.53	456.498	16783.3	267.708	54210.7	39.9156	233.725	3184.16
Non-EC	3507.76	105.501	1923.35	81682.5	96.8476	10512.7	4364.64	8947.14	201.275	3567.72	1793.12	278.98	609	287.307	191950	419.582	91.1149	81070.1	106.172	123.464	9085.96	491.556	5506.74	49568.3	11625	4852.73	6563.38	185.304	37052.7	97.7808	560.799	312.291	1924.21	495.345	835.996	343.13	14253.5	1460.43	1424.86	17544.5	817.068	7476.93	456.733	16328.5	304.709	65243	66.5907	324.779	4674.3
Non-EC	4023.19	127.96	2194.06	96063.2	133.521	11871.6	5342.9	9343.47	198.149	3181.4	1478.57	315.575	580.14	723.467	213326	520.936	127.754	89591.5	123.68	148.377	9611.76	576.082	6285.39	59175.1	13003.3	6060.89	7024.16	200.354	33258.1	104.812	305.191	460.702	2928.54	568.909	941.676	388.218	15732.8	1594.37	2015.58	29502.4	1286.16	8040.47	764.628	17023.6	460.098	60191.6	60.1843	518.839	4262.86
Non-EC	4190.35	103.004	1910.63	85910.9	104.793	8478.08	4677.09	8886.52	197.863	2762.48	1367.63	376.153	608.442	316.266	246057	654.581	90.3191	105318	149.51	131.945	10061.6	458.072	5622.23	56857.6	10936	5700.97	7580.63	169.693	29581	83.2701	260.412	303.668	1914.47	490.306	747.099	331.097	13728.2	1284.48	1258.24	16702.3	914.868	8023.55	336.964	16178.8	283.203	59295.3	54.044	332.737	3924.22
Non-EC	2450.95	74.1992	2007.29	62130.7	46.8757	14518.4	2780.48	6479.75	159.938	5102.26	1308.99	116.349	497.851	391.001	86034	70.6038	63.321	35771.5	22.6393	154.638	12147.8	519.312	4801.93	20465	9533.01	1413.75	2911.69	152.683	49597.1	76.5182	233.503	312.459	1517.96	696.859	934.207	298.006	13105.2	2067.63	1530.86	12222.8	451.778	3594.02	388.686	21823.5	281.458	56413.5	43.0507	294.52	3757.86
Non-EC	2507.84	76.407	2243.24	59611.5	44.8596	15036	2556.09	6874.93	175.487	5213.15	1664.94	132.617	521.48	328.919	88904.4	70.4425	64.2449	37107.3	21.6093	153.603	13398.7	542.755	5240.26	18615.7	9853.99	1236.35	2998.12	169.337	51042.9	84.9926	375.389	303.829	1547.6	699.361	1090.62	318.985	13652.2	2109.71	1587.45	11178.4	480.523	3565.73	341.643	22764.2	310.449	57012.5	42.0568	337.359	3753.66
Non-EC	2692.91	81.9942	1384.09	63827.2	55.3553	8950.5	3005.45	6953.49	169.142	3061.03	1131.75	186.673	521.822	534.709	132499	178.951	89.5452	55731.5	49.608	114.477	8647.91	413.99	4140.56	31011.9	8722.77	2599.57	4163.02	172.395	32873.1	74.2705	196.29	298.652	1888.61	452.436	737.593	259.315	11768.9	1418.43	1222.06	17707.9	672.504	4834.4	431.904	14758.2	292.434	51766	38.7636	287.006	3143.1
Non-EC	1490.66	53.0838	719.892	48346	32.1191	6828.83	1943.75	4631.27	119.07	1956.37	562.948	127.07	438.106	252.472	95589.2	83.9271	64.8213	40547.5	25.8179	75.8749	5077.05	244.508	2110.99	25962.6	6903.4	1986.14	2922.6	114.753	24125.9	49.6239	128.447	182.779	1300.27	303.951	464.316	148.016	8180.21	933.482	662.926	9544.86	372.073	3742.01	287.29	12047.2	200.464	38768.8	28.1813	182.901	1864.75
Non-EC	4021.69	102.286	2034.14	82507.5	104.2	10180.6	4417.83	8641.78	187.595	3086.13	1564.92	294.835	546.909	376.55	223498	583.753	94.0632	94326.2	127.418	135.137	10313.9	520.177	5928.44	51361.3	11870.5	5103.42	6865.7	174.245	32684.8	91.1334	275.539	327.941	1992.94	493.554	789.212	319.924	14981.3	1400.01	1451.55	20684.1	1029.07	7787.92	493.914	17189.1	339.987	61378	55.6231	359.727	4311.24
Non-EC	2777.43	81.5339	1512.21	69531.6	57.6784	10715.6	3377.94	7442.35	161.785	3421.65	1001.4	238.169	550.788	424.261	132939	178.099	87.8925	56451.1	51.033	125.154	9296.08	448.048	4413.32	34191.8	10294.7	2979.84	4506.86	158.923	35341.4	69.6685	221.4	315.521	2122.78	517.124	850.112	269.876	13278.1	1465.49	1087.55	21044.4	624.305	5519.05	478.261	16875.2	275.902	55413.1	47.8844	309.75	3542.16
Non-EC	2790.79	76.9723	1124.96	65684	80.1977	6115.81	3468.06	6787.57	145.205	1673.82	645.968	362.389	504.445	248.196	193504	488.215	67.4757	82644.3	113.729	84.038	7837.45	284.998	3612.97	47929.3	8957.02	4850.75	6152.79	133.993	18931.5	60.502	231.621	225.201	1345.55	318.344	500.289	212.816	9944.35	829.153	823.338	10787.3	637.079	7014.22	284.484	11652.3	208.888	41870.5	37.22	206.814	2489.28
Non-EC	3819.83	94.7293	1811.99	69370	79.1879	7293.09	3623.68	8157.22	193.343	2187.12	1307.4	344.9	558.781	292.237	230516	577.864	91.9635	97182.4	134.452	116.622	10261.1	411.442	5287.82	43217.7	9190.12	4061.8	6596.48	168.893	23810.7	89.2973	291.737	280.363	1736.64	418.063	694.55	315.702	12601.9	1179.46	1208.23	15585.8	839.552	6619.85	637.549	15503.9	235.299	46855.8	36.3966	301.976	2898.19
Non-EC	3217.09	87.8627	1843.43	63514.3	72.1327	8667	3288.55	6919.32	149.267	3016.77	1156.1	209.091	450.877	309.559	152570	317.323	88.4034	64500.6	79.0733	114.404	7945.02	425.849	4813.96	33089.4	9086.94	3100.64	4558.12	147.463	31296.8	70.4649	251.677	259.728	1556.67	433.57	742.757	298.844	11667.5	1210.07	1139.39	14346.6	752.149	5218.54	382.894	15353.3	299.919	51846.7	43.545	283.254	3654.45
Non-EC	2429.89	71.4145	1287.56	60531.1	67.4658	6494.47	2984.33	6093.63	131.877	1946.39	631.46	286.025	488.907	342.291	163288	382.421	65.6571	68904	91.1238	94.5479	6332.18	335.611	3751.96	39229.5	8535.84	3737.64	5339.38	132.994	21046.7	61.8593	203.154	253.709	1489.4	355.614	585.248	229.48	9938.91	1083.29	965.194	12710.8	672.008	6321.13	304.948	12149	226.792	39232.7	32.7985	221.102	2367.55
Non-EC	3901.08	101.331	1738.84	82748.2	107.435	8549.41	4454.21	8312.3	177.724	2524.92	1740.88	352.011	502.902	515.867	224488	546.336	114.704	94067.8	127.912	123.671	10108	474.936	5401.18	53048.9	10400.1	5380.73	6816.59	166.402	27842.8	78.8377	245.773	362.378	2436.25	453.011	719.303	318.205	13285.3	1305.13	1382.18	24436.1	1137.64	7089.29	408.869	15434	318.367	54235.3	44.1879	340.73	3624.68
Non-EC	3641.93	83.7066	1064.94	71720.7	94.3312	4468.68	4020.72	7423.18	186.582	1375.69	847.311	522.759	619.175	478.262	319300	1395.82	117.938	144680	289.968	86.0071	15512.9	325.694	4146.77	69524.8	9475.08	7392.58	9961.09	176.958	16357.2	71.3494	211.652	398.837	2283.57	285.001	498.172	225.345	10317.8	890.895	1032.36	15843.1	1132.13	10050.7	469.015	10800.3	269.943	46539.5	47.8745	271.953	2597.01
Non-EC	3100.81	90.9377	1257.05	74784.9	87.3842	7192.03	3926.94	7406.59	190.487	2093.73	901.831	306.822	585.59	398.802	214867	540.896	363.049	89219.6	121.364	107.489	8946.25	417.989	4166.68	54732.9	9909.75	5455.3	6740.57	164.762	23624.6	80.6758	218.835	298.019	2196.82	341.19	606.618	278.979	11223.1	1079.2	1104.08	17556	3859.21	7450.11	413.057	12243	1964.79	48816.5	36.6731	259.482	2851.26
Non-EC	3388.03	91.0435	1957.84	76937.5	81.4251	8947.13	3919.55	7620.38	182.762	1970.04	1433.91	210.634	506.448	336.246	172141	298.357	100.41	72412.6	75.5525	132.17	8788.18	451.706	5329.85	40653.8	9517.27	3752.1	4967.29	165.582	21622.4	83.4903	276.017	268.848	1948.91	489.245	781.945	322.759	13238.5	1194.64	1225.97	18463.4	857.214	5427.98	437.122	16567.6	390.506	37716.6	27.2514	327.27	2401.33
Non-EC	3775.15	108.388	2352.55	85074.9	98.5351	12142.4	4282.47	8404.11	191.121	3266.93	1158.18	224.741	493.611	774.26	159234	258.486	132.232	66717.3	68.9425	157.85	11284.1	684.442	6336.27	39041.2	11381.3	3486.3	4948.92	193.196	33167.7	90.1431	260.778	407.117	2567.49	681.949	969.877	427.267	15888.3	1778.62	2241.61	31056	1321.74	5815.87	633.688	18890.5	651.381	52097.3	37.6919	434.854	3640.72
Non-EC	3111.77	91.0925	1733.89	76415.1	88.6854	9800.76	4058.17	7601.58	172.194	3006.96	1515.51	254.914	452.584	497.278	160197	329.026	114.012	66887.9	82.9399	126.269	8226.87	517.859	5002.02	42692.9	10403.7	4066.7	5312.59	171.611	31662.2	82.3186	249.914	367.831	2327.57	485.837	770.015	345.326	13227.7	1364.33	1468.48	23807.6	1057.78	6217.56	460.179	14647.1	501.329	53717.4	47.9919	375.67	3712.53
Non-EC	2410.43	73.127	1178.9	60964.1	66.0132	7546.28	3020.26	6168.73	146.269	2222.83	838.25	247.199	454.593	505.68	130228	242.588	136.052	54199.7	62.006	98.714	6733.38	405.793	3605.86	32636.7	8226.38	2939.48	4210.9	152.707	24548.8	62.4641	189.178	302.504	2302.94	408.854	657.45	267.414	10521.5	1224.11	1302.54	21435.8	1337.14	4915.21	438.961	13395.3	553.384	42029.3	36.3624	285.841	2599.89
Non-EC	3205.12	96.2211	1909.81	78797.1	103.863	10329.2	4156.08	7716.57	172.066	2765.73	1787.35	272.28	500.093	308.693	168723	368.564	110.823	70090.6	93.8612	132.74	8577.94	482.181	5355.5	45050.8	10862.6	4441.71	5598.11	157.043	28899.1	83.8976	278.76	312.121	2534.47	517.94	843.472	336.045	13707.8	1290.33	1244.99	26565.4	1156.98	6328.29	393.536	16795.8	534.36	49104.5	45.3109	309.087	3495.51
Non-EC	2572.82	72.4305	1061.38	63093.7	52.3258	7513.78	2943	6129.96	167.9	2702.1	780.384	174.379	493.755	260.719	146482	207.758	284.768	61167.6	51.3855	108.683	6413.38	375.672	3427.25	33977.3	8268.95	2866.04	4052.53	143.077	29536.8	63.2976	183.001	203.154	1354.33	408.453	538.768	249.641	9618.18	1052.6	1009.8	11251.9	3353.27	4746.71	299.183	13719.7	2689.62	50630.3	39.0264	196.434	2889.61
Non-EC	2110.45	64.5324	973.163	56304.9	46.8348	7343.22	2403.41	5287.27	131.225	2519.36	689.291	123.16	453.373	284.92	112639	125.358	65.5676	47120.1	33.0473	92.8543	6297.56	291.322	2798.09	27999.4	7017.33	2220.64	3232.6	128.06	29580.4	57.3871	321.86	199.071	1436.96	385.619	783.18	181.584	9271.26	1042.7	643.635	12548.3	427.566	3802.19	283.81	15141.8	274.891	46626.6	30.6205	187.146	2558.67
Non-EC	1701.53	54.6553	789.017	50688.5	38.8293	4705.19	2198.21	4613.86	122.98	1522.71	711.343	163.68	401.991	239.886	113748	142.623	74.6099	47241.8	35.4618	75.1343	4775.39	248.87	2352.81	27953.4	5548	2324.33	3144.14	104.1	18344.4	52.5961	132.653	180.899	1336.95	294.143	431.177	159.358	7530.03	804.075	617.814	10427	564.568	3495.58	260.593	10734	265.015	32175.3	24.3869	172.822	1630.82
Non-EC	2041.81	56.164	857.092	49925.7	51.2021	4535.53	2422.3	5271.52	113.277	1451.43	582.089	330.756	365.36	248.736	161125	346.988	77.6177	68009	83.9692	67.4443	6118.65	246.924	2779.96	34896.8	6727.98	3199.82	4632.38	106.434	17542.8	53.5078	155.509	191.267	1333.13	253.558	406.995	176.218	8014.28	772.806	770.131	11830.4	712.994	5155.31	267.157	9478.12	262.461	38379.1	33.4428	207.564	2100.59
Non-EC	3159.01	83.4398	1436.67	70498.6	76.4261	7256.35	3511.54	7418.68	169.293	1983.89	1255.26	273.19	509.842	395.836	172516	323.241	113.052	72798.4	79.5848	112.219	7801.2	445.389	4523.27	39330.5	8783.22	3612.06	5222.8	170.68	21996.5	80.7534	198.082	290.07	2346.2	470.58	685.555	292.266	12089.1	1143.05	1173.67	21339.5	976.196	5631.43	443.021	14038.3	461.826	41262.6	34.2407	311.608	2510.5
Non-EC	1933.86	61.9248	1179.92	53362.7	49.2568	7458.62	2461.23	5285.69	145.492	2444.29	1117.32	140.111	412.141	337.636	97635.2	117.73	78.6969	40881.1	38.1424	102.293	6923.67	382.066	3254.69	24655.5	7024.54	2021.97	3065.04	135.213	26230	64.9083	222.937	247.808	1618.94	426.378	613.949	235.366	9834.41	1077.85	964.543	15198.1	630.212	3667.01	395.203	13656.2	404.064	39046	28.4138	265.319	2342.43
Non-EC	3188.02	82.7547	1951.19	65308.8	65.8421	9061.34	3235.72	7032.51	170.979	3472	1830.34	198.436	443.669	320.509	138419	202.765	102.941	58104.9	58.3864	138.743	9699.09	537.445	5149.83	28856.5	8664.38	2419.97	4083.31	165.632	34260.5	84.6315	240.277	280.422	1980.45	597.647	806.758	334.334	12571	1476.91	1364.52	20824.7	834.217	4519.12	430.15	17180.3	541.658	52087.1	45.2021	374.729	3638.23
Non-EC	2199.31	61.9314	1215.23	60893.3	58.5221	7848.84	2884.43	5283.96	116.963	2627.35	744.303	148.2	372.732	220.766	107891	152.3	68.1117	45070.2	40.1854	89.3692	6616.63	331.726	3335.94	29108.1	7793.88	2473.01	3112.92	113.923	26620.3	56.5415	184.074	227.687	1128.61	422.841	561.484	227.973	9231.14	1001.36	853.171	10461.7	602.871	3976.2	309.381	12930.1	288.434	41673.8	36.9357	231.144	2618.34
Non-EC	2053.32	68.137	1112	50647.7	63.8243	5261.93	2608.02	4622.23	93.6056	1437.52	879.206	209.123	267.45	240.363	118246	260.093	58.3157	48959.7	63.3115	74.0848	5006.15	294.615	3157.4	29496.7	6392.97	2872.79	3533.44	108.342	15928.5	53.4136	149.704	201.773	944.041	309.238	443.549	188.438	7990.66	820.582	807.847	10037.4	650.829	4080.95	280.965	10407.8	247.77	28508.9	26.7084	218.561	1772.28
Non-EC	1381.37	42.2228	660.858	35529.6	31.6192	3815.33	1536.29	3418.22	102.378	1212.46	482.933	104.183	302.141	235.746	80686.8	103.975	62.0153	33399.5	29.7244	60.3821	3702.03	200.692	1825.98	17792.8	4307.02	1438.88	2247.73	99.3113	14137.1	37.2704	124.172	158.854	1285.45	263.081	364.144	127.003	5936.51	658.445	515.662	10025.9	378.761	2517.7	240.481	10096.7	225.27	23506.2	14.6608	146.386	1144.31
Non-EC	2236.88	64.8987	992.607	58166.8	56.384	6915.18	2678	5788.87	130.438	2098.19	729.309	160.403	479.983	259.364	142833	219.288	82.9312	60560.3	59.9483	79.435	5534.37	302.449	3055.85	35049.7	8102.79	3024.41	4272.57	121.889	23679.6	60.3538	176.983	216.312	1339.91	342.495	504.439	196.269	9472.21	890.585	857.524	10656	726.678	5150.17	305.75	12647	334.821	43666.1	29.2366	229.254	2370.82
Non-EC	1373.4	48.5768	659.731	46246.1	36.6951	5074.96	1998.15	4131.51	123.669	1374.56	520.986	133.025	414.613	257.595	108978	144.286	66.9349	45997.7	36.4009	60.2012	3895.6	216.764	1881.09	28755.1	6324.26	2473.65	3331.52	116.315	16892.8	45.7882	237.659	208.271	1183.82	281.573	397.478	133.557	7038.86	643.906	561.282	7678.43	487.157	4085.71	311.214	11294	325.011	30830.4	23.4968	190.68	1478.19
Non-EC	2194.89	69.8225	1103.64	55236.5	57.7075	7221.02	2553.79	5311.11	147.143	2557.92	572.844	172.323	407.795	347.299	112514	169.721	105.139	46172.2	45.037	94.7733	6188.47	361.711	3149.94	27053.5	7130.81	2365.25	3292.56	130.564	28438.7	59.7633	179.095	247.927	1946.39	380.467	606.065	236.808	9418.88	1140.95	904.791	19758.3	852.343	3804.39	579.315	12994.1	363.758	44802.5	34.546	245.175	2736.43
Non-EC	4254.45	95.2556	4158.02	50909.8	41.9461	12346.7	2129.6	5717.45	160.147	3450.83	4198.11	83.5158	324.791	256.236	101251	92.9433	73.686	42264.2	30.8907	226.809	15743.8	754.388	7325.73	11720.1	8070.98	648.71	3137.84	169.844	36461.4	90.1411	252.601	279.275	1610.02	1306.28	1293.9	467.317	16383.5	2303.62	2113.83	14389.9	599.482	2650.67	390.424	49318.4	438.961	48146	46.6525	485.724	4539.53
Non-EC	2484.81	67.0965	1943.55	48264.7	41.2713	8652.77	2138.27	4752.09	124.765	2635.11	1803.88	75.4203	285.657	235.93	81744.2	78.2718	55.9165	33818.7	23.4586	124.014	9222.94	452.68	4345.16	14590.5	6191.7	971.128	2252.49	124.801	27649.9	65.1071	178.602	221.055	1156.06	572.858	685.742	297.933	9433.12	1478.89	1372.22	10514.3	411.667	2289.79	269.852	20579.5	312.364	33446.7	23.7091	294.298	2364.96
Non-EC	3046.58	79.7317	1715.31	65501.7	66.9126	9463.03	3247.03	6881.21	155.859	3180.63	1803.81	168.85	397.391	263.204	141413	218.391	74.4014	59174.8	59.8702	123.711	8819.71	453.346	4682.74	30293.1	9141.7	2593.45	4171.98	139.56	33037.7	87.693	237.601	265.596	1340.46	515.806	707.511	333.425	11530.9	1308.71	1319.13	12346.9	663.162	4696.54	300.084	16276.8	378.305	51162.1	43.051	315.779	3627.61
Non-EC	970.992	42.756	902.556	32315	28.5185	7998.01	1324.59	3176.96	87.0936	2410.54	380.454	57.0873	269.403	382.647	36439.9	40.5204	60.4717	14659.9	11.9857	72.3132	5171.44	285.755	2301.9	9320.21	5693.11	580.447	1327.43	92.9457	21857.2	45.3301	180.601	206.61	1176.15	349.262	502.891	199.175	6941.88	902.332	1088.21	14226.7	431.287	1951.48	299.586	10152.2	335.66	24588.2	17.7642	181.408	1588.49
Non-EC	1683.79	47.2804	841.759	33175.9	37.2669	5423.75	1525.26	3263.53	103.827	1291.38	869.833	77.0881	240.021	173.243	74105.4	128.073	50.1779	30703.9	35.3546	69.7848	4782.63	252.519	2239.96	14320.8	4654.23	1226.64	2105.51	108.865	14782.4	47.3476	191.318	186.191	981.634	378.488	446.924	166.007	7052.28	798.409	624.113	9891.22	414.765	2339.42	190.589	16302.9	220.691	22119.8	19.8045	186.367	1419.27
Non-EC	1231.36	46.895	653.671	40436.5	37.1215	4912.69	1816.07	3895.86	102.491	1818.93	477.24	152.37	307.435	302.292	87675.2	125.019	62.4246	36707	32.9703	58.9725	3526.03	227.479	1899.72	23599.4	5802.86	2012.66	2840.81	94.9766	19754.4	43.5333	138.448	202.382	1140.81	249.676	360.641	143.059	6452.43	743.9	732.028	9898.87	505.256	3624.1	318.717	8572.42	206.931	35299.9	30.4841	193.207	1964.34
Non-EC	2288.64	70.9125	1556.35	62035	61.558	9336.75	2957.7	5866.65	146.728	2764.33	1307.21	126.759	377.551	318.292	99853.5	119.244	68.9093	41693.9	34.8275	122.006	8511.4	447.187	4047.73	25788.2	8148.77	2150.67	3076.18	135.167	28024.6	75.8977	202.231	263.373	1225.8	516.423	684.008	298.708	10372.7	1239.35	1119.54	10917.2	573.285	3667.49	354.292	14998	383.974	38828.1	32.8667	293.183	2530.7
Non-EC	3260.33	85.427	2792.21	62186.2	49.9893	12299.7	2844.3	6364.03	143.439	3755.24	1584.05	123.551	359.583	392.74	103589	98.224	73.4261	43139.4	31.3002	161.955	12090.8	635.139	6027.62	19576	8712.97	1315.22	2918.04	152.356	36554.1	83.9636	227.889	282.546	1383.54	699.44	937.595	391.215	13502	1777.96	1689.63	15034.1	621.229	3172.61	422.396	21516.4	477.107	44982.4	36.8325	369.296	3179.73
Non-EC	3087.5	76.8835	1295.3	66945.2	66.5125	5811.39	3308.88	6384.85	150.775	1643.27	1502.82	219.361	443.944	219.027	184648	375.309	82.8165	77454.5	83.8395	94.2224	6740.73	331.519	3904.64	39778.1	7510.58	3652.45	4730.36	126.528	18654.2	66.6165	184.991	225.662	1647.58	387.101	579.549	231.416	10450	993.814	967.142	15665	778.202	4977.76	310.235	13173.4	310.13	35970.6	27.5516	226.087	2146.53
Non-EC	3761.43	88.3306	2109.09	67918.1	64.9449	8291.9	3291.37	5545.22	140.597	1689.78	2019.37	133.476	280.327	206.793	158504	242.566	73.147	66516.7	62.0508	160.99	8747.61	479.732	5008.88	30082.1	7629.01	2485.55	3654.47	162.305	20864	74.7012	259.394	236.247	1143.83	650.422	761.012	345.641	13378.6	1136.61	1141.4	15311.7	625.808	3692.61	300.059	21211.3	324.779	34205.2	25.429	363.047	2521.96
Non-EC	1539.09	49.8826	698.677	47159.4	46.5595	4182.47	2152.08	4064.59	109.163	1376.57	764.534	148.498	296.344	207.493	108760	174.717	60.7119	45637.6	43.8379	61.1375	3718.8	215.434	2078.02	29258.7	5606.62	2641.07	3126.28	101.543	15929.7	45.5261	135.719	172.44	1188.28	256.568	391.435	158.171	6656.38	661.351	614.601	9740.94	513.026	3584.44	229.896	9347.69	265.47	30310.4	21.7593	185.68	1668.2
Non-EC	2137.57	62.335	850.88	57193.2	59.4233	4734.93	2754.07	5363.52	131.823	1461.64	1057.68	230.294	390.81	214.931	162214	358.335	69.8278	68581.6	83.6163	75.9459	5983.2	246.545	2701.24	40335.6	6985.7	3838.75	4657.76	132.76	17521.2	63.876	177.136	209.133	1151.58	292.91	420.649	195.085	7966.64	694.184	684.438	9467.9	674.898	5174.1	283.24	9971.77	266.153	37274.1	31.0365	211.181	2060.62
Non-EC	2106.61	59.2878	758.221	51552.2	61.059	3547.05	2552.22	4084.8	101.628	818.891	641.947	163.382	275.946	156.253	159436	404.316	62.3659	66956.5	90.5057	66.4366	6159.49	204.118	2211.32	38786.4	5397.34	3834.24	3947.22	131.036	10414.5	47.1444	189.308	144.525	826.782	244.166	339.069	144.649	6282.84	563.61	520.081	7260.68	518.26	4091.79	203.954	10776	187.181	21543.3	16.5801	145.202	1083.38
Non-EC	1925.35	52.4846	663.482	54124.4	55.1647	2971.78	2572.87	3954.65	138.598	748.931	630.308	192.158	389.629	170.593	174773	430.595	95.9207	73734.6	97.6988	63.8555	5440.92	212.803	2034.14	43919	5286.29	4233.22	4158.06	220.427	9125.62	50.5438	199.982	165.697	1093	218.697	378.124	149.424	5975.54	514.481	488.574	7701.5	912.829	4333.15	223.477	8651.08	364.042	20919.5	16.1263	157.031	989.582
Non-EC	3073.94	88.3782	1906.68	67347.9	77.5469	8804.66	3372.24	6379.61	158.852	1863.3	1589.07	187.692	342.773	454.362	153349	258.298	97.7444	63343.5	64.4355	136.417	8499.95	540.316	5135.15	31635.8	8508.86	2660.11	4227.58	160.205	21207	79.73	218.668	325.165	1929.34	578.525	698.207	349.923	13652	1298.93	1555.67	28506.6	963.321	4424.87	501.853	16103.8	584.418	34566	32.6757	357.434	2357.97
Non-EC	2313.57	59.6876	876.775	52276.2	59.5751	4208	2638.37	4644.68	106.676	1161.76	882.099	189.076	270.708	265.068	144367	319.942	70.128	60562.7	71.014	71.9071	5813.53	254.17	2736.65	33014.5	5798.78	3076.81	3709.11	124.972	13642.6	49.197	136.173	199.689	1290.95	290.513	422.667	182.322	7719.73	732.898	761.283	13592	651.282	3931.96	298.26	10071.2	243.277	27014.8	22.2121	195.886	1521.38
Non-EC	3638.15	84.7923	1660.96	76849.9	76.6212	9825.23	3878.5	7051.27	180.996	3380.82	1529.71	243.719	483.821	336.406	177500	343.808	113.8	74930	79.7966	135.301	9283.92	493.934	4835.69	45796.8	9681.49	4373.19	5324.07	170.124	35046	73.5682	236.73	304.103	2057.55	661.816	851.649	313.984	13602.1	1610.23	1462.33	21402.3	1178.57	6001.82	395.494	24047.7	481.714	57379.7	58.6129	317.783	4088.76
Non-EC	3233.15	91.5392	1321.38	80239.6	93.2624	7803.63	4331.07	7030.54	158.9	2066.14	1589.25	236.289	439.4	267.28	203747	489.636	119.175	86576.7	111.454	101.68	8822.94	371.104	4236.32	58227.3	9728.1	5983.41	6144.28	245.755	23456.3	59.4918	200.229	252.5	1771.53	402.15	651.82	242.252	11964.4	977.066	980.987	16664.6	1306.31	6869.98	372.544	16062.1	464.323	45682.6	36.6331	247.932	2879.8
Non-EC	1048.44	42.1592	576.994	47002.3	41.5948	4110.97	2094.22	3695.19	109.441	1713.32	444.769	145.243	382.759	277.123	85639.1	98.1057	72.6101	36311.1	27.5022	58.4871	3336.07	207.591	1639.11	30117.8	5419.09	2688.37	2872.56	112.495	17980.2	38.2862	129.175	217.781	1575.35	236.478	392.979	135.935	6634.46	601.699	558.801	9686.42	525.161	3568.09	288.836	7516.95	279.996	32908.4	22.0918	175.298	1633.37
Non-EC	1849.72	59.5245	769.874	60572.8	64.7617	4759.63	3082.8	5300.95	149.333	1520.94	545.024	227.498	490.637	213.864	153096	310.332	75.7919	65518.7	76.2034	74.8275	5241.13	246.042	2319.93	46773.4	7441.79	4637.06	5084.87	127.33	17601.2	53.126	189.214	213.467	1392.1	286.444	446.934	177.732	8221.23	681.772	662.129	9104.4	662.513	6128.06	254.393	9265.12	257.563	39139.9	27.3694	184.91	2099.54
Non-EC	2030.43	64.2871	813.102	59218.2	57.1275	5612.85	2984.76	5262.8	131.96	1600.78	781.468	250.267	430.964	240.927	149771	303.099	99.3753	63803.5	75.9253	71.5686	5507.24	248.915	2405.93	44843	7513.05	4384.87	5072.55	135.392	20080.6	54.3516	233.781	205.38	1447.14	314.045	494.711	174.942	8548.7	782.08	752.964	10612.4	927.609	5735.96	253.49	12180.6	262.906	40089.5	28.8688	192.123	2247.85
Non-EC	1775.49	68.0546	859.118	73779.8	70.3701	7157.44	3691.33	6167.76	179.466	2087.32	694.699	219.149	648.937	338.131	148114	223.473	130.347	63628.4	61.5535	80.4242	5052.57	273.18	2708.01	54194.4	9834.76	5340.53	5354.12	153.622	21967.3	66.1643	191.531	286.65	2555.68	331.957	636.71	195.945	11074.8	787.759	777.483	16248.6	1053.8	7067.41	361.784	9807.23	427.948	43933.5	33.9038	223.168	2330.41
Non-EC	2874.35	79.8278	1204.63	71852.5	81.5898	7479.61	3744.21	7083.87	175.721	2344.47	1151.4	273.819	494.018	270.351	192887	426.887	123.6	81397	101.902	97.0757	7437.47	373.503	3871.37	50671.8	9637	5008.23	6235.76	163.122	25650.7	72.4238	223.944	258.657	1630.43	375.13	625.333	249.476	11219	1021.09	970.334	13540.4	1193.61	6862.58	303.248	13662.6	416.391	50946.8	42.2206	245.934	3079.88
Non-EC	2042.25	63.8418	866.017	75880.3	63.5878	7485.42	3662.8	6442.98	179.728	2551.56	940.083	254.649	697.316	444.32	157347	213.145	130.605	68857.5	51.2302	90.0853	5767.39	334.302	3009.45	54004.5	9892.25	5142.09	5386.47	165.028	25072	74.9972	213.231	341.515	2241.96	389.264	680.674	208.163	11366.7	881.218	965.292	14027.9	1038.85	6823.25	366.523	11190.7	470.093	48163.2	36.702	256.947	2626.25
Non-EC	2933.77	49.5309	993.478	32386.6	25.7864	7392.08	1234.44	3077.06	90.0702	2299.82	687.832	58.539	201.205	151.302	72971.6	72.0389	47.1986	30597.6	21.8574	86.6527	7404.75	302.274	2505.81	7551.7	4994.6	356.77	1645.97	86.6429	27338.1	43.1838	123.021	164.374	854.823	709.457	595.379	176.246	7613.87	1522.89	528.287	10619.1	303.337	1952.63	197.358	35896.2	167.019	36081.1	26.8971	179.227	2811.89
Non-EC	2489.35	82.1459	1315.2	74379.5	81.2361	7924.77	3840.06	6776.76	165.81	1811.88	1231.69	216.914	511.009	360.023	147693	256.183	124.756	62096.6	67.837	111.013	6980.77	406.733	4048.97	44710.7	9095.72	4300.31	4902.29	158.96	19428.8	71.3128	253.565	309.132	2132.9	423.218	688.267	274.479	12013.8	1074.4	1092.03	18522.8	1154.17	5700.87	365.119	11644	465.252	34597.1	25.9534	311.748	1947.47
Non-EC	2269.03	64.1673	768.666	61890.1	65.9034	4220.6	3156.54	5589.01	144.272	1364.93	766.435	285.012	470.169	195.339	203081	507.767	97.4218	86459.4	113.784	72.5138	7798.26	229.984	2456.17	54322	7147.91	5514.33	6345.89	150.047	17572.4	56.7186	452.737	178.997	1558.27	261.016	451.25	160.776	8229.43	711.701	675.785	10632.3	877.263	6722.57	238.687	9888.32	277.255	42238.3	33.5965	168.8	2296.91
Non-EC	1318.09	42.0025	582.443	30870.5	29.8377	4079.49	1318.28	2858.03	75.9435	1176.27	326.198	88.8911	237.113	160.13	75480.2	118.787	55.7607	31082.9	32.7532	51.7739	3196.3	168.367	1534.85	16110.1	4258.58	1394.21	2043.89	76.6537	14132.7	29.0296	111.445	132.068	750.253	251.416	307.602	108.902	5429.05	605.962	519.427	6282.82	392.9	2495.89	172.023	11471.7	187.189	22796.3	14.7373	116.263	1192.69
Non-EC	3098.21	110.121	2820.21	84876.5	84.8152	15949.4	4259.08	8207.43	220.266	5091.88	2082.53	143.603	617.631	495.686	123209	159.523	147.449	51613.8	39.4613	181.64	12951.2	784.531	6865.45	34983.5	12077.2	3012.31	4269.67	218.094	46168.5	109.414	309.556	432.157	2257.86	726.237	1175.44	457.004	18795.4	1835.42	1523.24	23060.6	1492.82	5009.51	501.482	18367.4	1238.66	58142.1	43.6967	555.407	4341.39
Non-EC	1340.22	51.3077	1000.41	52787.7	41.1091	8381.66	2360.16	4442.07	138.615	3460.2	1314.91	90.8396	383.536	328.37	62430.8	54.7282	69.2852	26047.8	18.6855	98.3927	7006.55	347.131	2786.6	20834.5	6843.73	1613.63	2063.28	132.244	29960.8	62.8274	175.597	235.89	1291.56	429.604	623.991	235.521	9319.58	958.067	799.056	11253.1	540.804	2788.83	337.469	10385.2	356.476	36782.3	24.9906	246.177	2310.5
Non-EC	3972.99	108.211	2680.67	87786.6	97.131	14399	4711.18	8444.23	223.718	4465.32	1678.38	200.149	514.025	612.091	177731	327.371	156.727	75176.8	78.0615	147.727	10582.7	700.372	6853.44	46858.6	13010.3	4541.47	5577.73	313.91	41706.9	100.269	307.001	555.584	1777.77	604.317	1073.96	428.44	17834.7	1736.39	1872.13	20083.5	2005.73	6713.2	712.351	20267.6	1067.01	64330.5	55.4369	464.775	4758.31
Non-EC	2358.82	71.9544	1317.34	64677.1	63.0603	8818.51	3152.86	5970.08	193.159	2835.47	1170.06	197.028	564.265	335.792	127287	196.432	129.498	52618.2	50.8952	107.015	7782.96	418.097	3787.46	37255.1	8508.74	3448.65	4372	187.934	28561.6	78.5192	200.049	307.935	2159.97	568.836	752.385	264.74	11521.4	1399.63	1093.18	17673.9	1077.42	4897.67	336.589	19329.8	501.922	44603.5	30.4598	292.886	2795.31
Non-EC	1349.52	53.4369	987.769	54300.6	41.6078	9668.27	2399.87	4798.19	155.02	3578.21	911.564	96.4241	505.001	378.057	67967.5	57.9215	95.5163	28162.5	19.868	94.1049	6967.73	383.688	2899.12	22879.9	7802.26	1781.37	2392.18	156.766	31189.5	67.3229	218.968	303.468	1632.43	424.69	680.02	239.656	10360.9	1033.58	878.667	14435.1	724.315	3220.82	338.956	10062.5	474.107	39189.4	24.5828	271.513	2331
Non-EC	4035.63	125.236	2491.05	90382.9	104.817	12442.1	4919.04	9461.66	274.491	5033.86	2842.51	239.559	564.859	627.195	183510	339.744	158.784	76981.6	88.3874	171.88	11353.3	699.219	6897.33	46720	12336.3	4434.97	6218.07	322.283	47478.4	121.491	332.922	526.082	2443.19	643.865	1036.64	452.595	16344.2	1919.12	1984.81	26007.3	1754.79	6761.09	504.136	16948	774.888	73967.1	69.5563	516.673	5695.7
Non-EC	2948.94	98.0288	2487.31	69318.6	85.7413	14387.5	3555.47	7648.52	183.753	3916.42	1639.66	182.304	468.797	631.261	117651	188.231	150.033	48274.9	46.4375	160.174	10983.6	723.469	6262.08	30194.4	11229.5	2675.32	4311.13	179.771	38582.1	90.0236	276.814	455.804	2292.71	653.359	1011.04	420.617	16349.7	1961.14	1947.06	27433.4	1747.28	5044.85	640.166	18903.1	1110.4	50285.3	42.9425	488.062	3718.05
Non-EC	1977.38	64.5674	1474.57	58177.1	51.3112	10198.9	2645.76	5423.15	141.021	3682.63	1374.82	98.1226	402.119	282.218	79940.4	84.1255	83.9964	33201.2	24.0289	110.091	8702.17	446.383	3814.81	21910.8	7783.87	1671.95	2568.59	134.482	34468.1	68.1212	433.785	275.387	1323.9	538.232	785.219	286.023	10791.5	1282.65	1030.3	10821.7	710.504	3218.36	299.378	14653.2	415.106	42642.4	31.164	271.53	2829.54
Non-EC	1000.27	39.6792	687.325	42982.1	28.4507	6360.84	1762	3299.07	111.455	2462.38	378.501	67.9447	325.469	262.676	50870.6	39.3537	62.7846	21177.5	13.3938	61.9418	4501.2	238.363	1779.06	17478.6	5480.97	1285.54	1537.2	101.619	22939	43.6701	148.33	179.667	839.151	299.147	425.121	157.426	6412.6	739.529	571.647	6583.31	402.924	2252.79	294.233	8651.97	284.216	30226.7	20.311	154.152	1602.9
Non-EC	1627.08	55.3247	1153.62	49900.3	35.2308	10559.6	2025.58	4531.3	145.929	5503.93	751.302	72.1675	446.675	653.887	59840.5	46.7305	141.158	24053.9	16.0188	115.153	8867.15	477.25	3315.52	14764.2	6449.98	885.274	1833.04	161.037	52561.2	61.0708	383.829	319.8	2818.31	537.776	891.854	256.698	12654.2	1668.57	1620.65	43999.1	970.855	2273.24	531.345	15948.8	530.121	54297.6	43.0599	283.425	3419.42
Non-EC	2159.01	69.4184	1468.66	62452.4	55.7381	10285.9	2841.06	5948.32	179.57	6154.78	1818.21	121.634	500.47	775.513	90962.8	89.8923	168.969	37293.4	27.7404	132.918	10235.2	584.562	4315.92	24253.3	7688.96	1823.01	3020.15	195.842	54677	80.2049	245.425	420.868	3666.95	636.617	994.2	327.703	14348.1	1541.64	1880.98	42331.9	1185.89	3332.36	575.026	17715.5	703.622	66541.1	51.626	372.175	4731.82
Non-EC	1713.38	61.5327	1237.27	53217.3	56.0862	9215.47	2632.94	4758.62	106.105	2917.92	1095.33	126.09	299.348	250.403	73580.3	85.3438	108.785	30583.8	26.3702	92.5054	6712.97	419.708	3414.97	23021.4	7618.48	1938.55	2505.64	104.044	27068.5	57.6597	191.572	230.024	1163.43	424.327	607.052	252.445	9520.07	1114.25	997.111	13514.7	1533.63	3282.63	366.712	12505.3	860.544	36278.5	28.8716	220.125	2499.75
Non-EC	1596.11	51.2691	613.344	55336.3	60.7824	3798.91	2785.85	4541.07	125.974	1271.77	440.962	266.597	435.959	192.554	163681	352.912	123.078	69768.5	86.2293	62.5014	5131.42	188.556	1770.52	51563.2	6704.19	5177.59	5556.95	135.013	16529.1	46.4764	156.451	184.363	1682.59	221.89	379.781	133.557	6510.15	636.088	589.833	9904.94	1082.82	6354.89	217.546	8224.01	259.57	39492.1	30.1162	148.209	1964.53
Non-EC	1779.66	48.3653	669.341	51424.3	47.4865	4543.41	2393.68	4429.01	119.481	1563.6	458.509	200.112	372.744	238.217	133385	244.673	107.245	56968.6	62.7718	57.1682	3535.24	225.663	1916.65	36041.6	6289.9	3365.17	3886.67	103.99	18136.8	47.0048	130.297	197.361	1053.16	271.476	383.527	137.514	7174.35	684.896	601.032	8237.45	1119.42	4677.52	257.49	9727.44	444.791	36164.2	26.6112	152.849	1824.36
Non-EC	1017.62	40.7811	523.953	44675.5	35.9174	3672.09	1812.33	3329.16	107.288	1235.87	394.605	160.209	402.972	287.802	95803	110.045	83.0062	40265	28.192	50.3063	3028.51	182.876	1453.89	30143.4	4799.31	2571.01	2732.31	93.5558	15073.3	40.6248	131.596	212.215	1800.93	230.587	409.457	119.314	6102.59	580.664	539.096	10227.5	514.307	3304.66	242.107	7762.93	242.162	28015.3	18.3952	140.518	1226.59
Non-EC	2332.22	66.013	1102.42	60300.8	61.6685	6785.48	2997.59	6079.87	156.569	2283.44	1136.3	230.789	436.874	318.132	147579	261.998	133.422	61144.8	65.6097	104.285	6046.2	375.545	3390.5	35626.5	7850.58	3221.91	4564.52	138.729	25736.7	63.4545	189.991	290.217	2186.56	383.286	612.579	238.285	10753.8	1057.81	1065.8	19729.1	1388.99	5062.92	332.754	12736	531.797	45981.7	37.5086	296.869	2748.21
Non-EC	3283.24	79.6366	944.461	71332.3	99.4652	4319.28	4148.5	6675.39	222.668	1503.03	968.306	407.854	655.618	349.094	295261	1217.84	422.918	130452	257.962	101.981	13786.4	358.919	3614.83	67186.2	8389.38	7132.5	8787.82	308.543	18297.9	76.7993	227.655	326.448	2406.5	295.122	530.699	233.468	9302.05	1003.02	1093.04	16798.8	4095.78	8540.89	400.739	10045.2	1438.67	48113.1	53.0331	278.698	2811.23
Non-EC	3589.26	67.2083	957.844	67245.5	79.0962	7387.4	3425.41	6209.85	148.302	1953.71	755.14	293.063	442.453	228.797	209879	542.114	121.189	90217	128.503	86.5842	8635.66	328.685	3063.92	50081.7	9315.09	4961.85	6309.26	138.021	23243.1	56.8639	186.039	225.941	1322.06	510.309	560.406	216.043	9869.74	1304.56	1307.22	11883.1	1381.73	7332.31	270.993	21882.2	366.539	48620.7	37.7909	209.362	3120.17
Non-EC	1377.33	42.4797	607.045	39793.6	41.0378	4316.63	1905.56	3692.76	89.5514	1340.52	439.384	133.033	306.398	202.561	87777.3	139.448	72.7561	37022.3	33.016	57.3194	3604.68	221.104	1759.05	23814	5286.13	2163.09	2635.08	83.9902	14534.9	37.0034	115.852	162.2	1078.13	258.835	384.389	126.878	6575.82	669.38	563.625	9377.37	736.053	3295.49	207.401	9293.3	295.684	25903.8	18.2892	139.609	1401.1
Non-EC	3188.66	65.9376	806.813	59443	62.1722	5771.09	2928.86	5679.04	134.617	1743.35	767.717	229.122	402.576	217.828	205058	528.667	98.8347	87779.7	121.726	83.8796	7840.23	285.869	2619.68	43390.9	7866.14	4165.64	5478.01	134.619	20933	56.482	213.053	209.055	1233.06	378.264	788.071	193.421	8931.62	902.297	866.101	10657.8	1177.44	6241.84	261.941	17238.3	378.865	45985.5	38.7208	190.889	2747.74
Non-EC	2219.19	55.5991	765.16	52692.7	59.6444	5116.42	2632.48	4864.53	125.754	1772.61	801.39	241.113	337.547	218.493	150830	344.75	93.4305	63541.8	83.4061	67.3636	5663.47	253.39	2410.97	36468.4	6597.85	3512.78	4331.23	113.932	21566.2	48.7187	159.946	191.225	1129.11	299.561	444.185	169.479	7908.4	803.363	753.365	9902.3	1055.45	4895.16	241.204	12341.4	338.69	42748.1	30.589	172.004	2430.15
Non-EC	2639.87	64.5594	976.266	65438.5	64.4556	7235.77	3292.72	6527.41	153.75	2195.33	947.269	286.982	473.539	270.881	172321	350.985	141.673	73158.1	87.8777	92.8878	5680.07	340.864	3274.17	45620.3	9142.19	4404.61	5575.7	145.1	25217.5	64.4574	224.189	241.156	1738.57	385.126	602.644	212.865	10523.2	996.389	929.465	14953.8	1536.96	6427.17	318.135	14321	502.71	49127.8	35.0133	209.37	2910.85
Non-EC	2447.17	50.1938	1168.46	36061.4	34.2975	7008.92	1670.8	3710.05	109.396	2068.17	1275.15	89.8352	266.783	209.621	81868	125.091	85.4592	34107.8	30.5593	83.9257	6567.81	381.125	3059.75	13193.2	5124.57	1087.84	2155.4	102.884	21695.7	43.6775	143.976	190.03	1022.07	522.566	601.755	204.515	9039.5	1229.92	909.86	11721.6	890.676	2328.68	234.986	22523.8	486.864	29803.2	26.4396	215.734	2141.08
Non-EC	2079.11	48.9017	763.663	46942.2	46.2049	4787.31	2287.05	4271.39	105.922	1549.81	720.705	231.012	314.848	228.847	137570	304.024	99.0424	57799.4	65.7494	70.467	4839.91	250.077	2340.64	32617.2	5554.96	3195.1	3855.85	119.213	18176.2	47.3492	133.743	187.969	1112.15	304.245	415.882	147.153	7392.79	910.085	725.492	10027.8	968.774	4149.66	247.512	13406.7	277.181	33739.2	25.0886	160.685	1861.28
Non-EC	2166.03	48.9035	721.804	41383.3	41.8531	5190.14	1991.88	4059.81	116.793	1427.65	671.964	184.229	319.323	247.448	120295	260.373	116.169	50152	62.0446	63.7432	4481.56	250.325	2152.41	24568.3	5568.4	2308.26	3243.84	104.005	16823.6	46.7772	127.993	174.505	1309.69	333.981	467.261	153.588	7577.7	835.797	755.024	12914.3	1133.69	3669.29	450.402	15572	431.278	29789.9	23.2308	149.939	1738.14
Non-EC	4274.91	96.2487	1724.06	86452	95.7218	12281.9	4591.06	8890.32	184.748	3059.55	1164.54	264.773	530.705	586.805	205545	430.934	182.378	87119.4	101.522	140.411	9333.75	607.809	5524.86	50392.8	12752.5	4803.88	6219.78	168.17	31231.9	89.0545	241.694	381.077	1976.34	613.557	861.679	371.924	15388.7	1710.53	1916.21	23423.1	2692.56	7615.22	571.687	19712.2	1117.52	55684.3	43.0386	361.544	3763.2
Non-EC	1485.62	42.1293	518.431	49578.9	36.2126	3055.28	2180.72	3828.9	128.45	971.876	373.301	195.909	407.312	213.048	161848	264.39	142.235	69050.3	74.0583	56.2002	4058.19	176.929	1464.29	45703.8	5443.21	4318.97	4591.45	111.115	13175.4	44.3609	117.691	188.99	1407.62	226.976	313.527	108.736	5759.34	547.163	467.47	7147.25	1071.42	5266.83	220.631	9253.27	283.525	31739	19.0243	138.418	1362.37
Non-EC	1766	62.8999	791.02	58004.1	49.3744	6161.47	2617.43	5264.77	128.873	2126.71	715.722	184.986	379.022	293.566	125374	156.243	118.676	52773.9	45.158	80.6643	4924.96	267.132	2427.26	35718.7	7262.22	3169.19	3897.49	114.137	25452.5	51.8241	156.803	213.238	1453.91	317.362	468.825	170.302	8485.17	910.607	766.054	12043.7	1151.13	4630.9	343.863	10979	465.092	45860.3	33.3305	183.426	2495.59
Non-EC	4130.58	114.146	2439.79	76234	100.433	11946.6	4187.48	9065.63	185.852	3121.07	779.628	281.249	730.945	679.252	192881	514.538	967.178	75251.7	100.837	150.481	12350.5	787.447	6881.68	38736.9	12772.2	3539.67	6573.13	225.828	30924	99.7995	427.027	511.57	10901.9	648.258	1377.29	392.809	26294.7	2135.18	1881.24	118073	6351.13	7677.7	963.655	20800.4	1902.48	52886.7	48.9836	631.041	3816.86
Non-EC	3122.33	82.5045	1186.8	74773.5	82.5421	8975.8	3683.89	6139.88	134.272	3311.17	861.793	218.751	361.293	347.376	155710	299.317	103.097	66173.4	74.2674	105.185	8632.14	382.113	3715.47	39881.7	9438.95	3641.72	4410.92	117.563	36455.9	58.1292	164.486	276.342	1494.95	504.565	687.369	231.236	10754.2	1400.84	1209.8	19232	990.901	6014.11	286.473	18210.2	299.909	55694.6	46.1027	215.974	3557.64
Non-EC	3366.89	80.6411	1444.66	71315	72.9705	10800.8	3528.45	7219.63	154.138	3147.31	1544.7	227.95	512.263	351.649	158110	264.536	153.442	68457.2	72.4356	117.752	10623.6	468.899	4215.2	37647.9	11851.1	3314.01	5310.48	193.68	34086.3	64.7324	196.264	330.184	2107.24	709.56	971.125	286.056	14132.1	1701.05	1275.44	23840.3	1270.89	7819.68	375.907	22560.8	501.62	56724.3	48.5889	233.238	3841.52
Non-EC	3797.64	102.086	1779.08	83949.5	96.6931	12871.2	4394.46	8639.64	160.073	4110.03	1407.67	323.835	521.65	566.414	184040	399.242	169.732	77559.1	96.4616	126.661	11462	642.757	5081.58	44037.6	13875.6	3997.6	6531.85	198.327	41680	80.7664	369.075	430.735	2478.88	753.101	1120.83	342.994	16950.2	2100.27	2069.68	30609.9	1748.23	9404.02	544.244	21924.8	1377.66	63802.6	57.5446	495.776	4385.57
Non-EC	4010.99	85.3754	2008.1	56639.5	50.817	10796.7	2573.35	6050.55	154.512	3460.49	2308.58	179.124	387.912	152.178	137966	213.312	103.713	58426	53.2669	162.043	12900	503.531	5194.55	24478.5	11849	2094.65	5260.85	144.541	38608.5	71.7241	360.423	296.485	1822.71	1111.24	1213.6	385.81	13706.8	2296.88	913.522	19441.6	795.836	6557.01	109.917	41999.5	-8.01109	67925.9	61.4094	284.758	5533.65
Non-EC	4236.99	96.1472	1695.5	77182.2	86.3108	10059.2	3918.51	7905.5	175.751	3393.11	845.479	241.903	515.836	576.572	211563	531.249	160.693	88499.1	117.581	122.254	9577.44	512.332	4901.3	42969.3	11608.1	3890.54	5851.59	161.343	34391.3	80.7542	529.838	461.128	1955.74	529.122	886.514	339.328	12553.2	1661.33	1822.74	19008.4	1624.39	7923.13	446.728	21848.8	507.785	59976.3	52.744	374.241	4060.66
Non-EC	4213.41	105.888	2594.57	75805.5	93.0823	11068.1	4004.68	8522.93	172.378	3476.34	931.852	274.886	558.664	849.537	196836	489.066	171.33	82126.6	112.027	146.106	11440.8	680.497	6248.9	39134	12245.8	3603.69	6059.26	222.231	33698.9	95.1577	250.706	515.352	2501.1	646.93	982.269	394.817	17079.7	1858.88	2744.69	27979.5	2029.18	8003.24	1012.04	22825.3	1240.6	57572.5	48.4362	473.413	4037.62
Non-EC	4993.25	127.927	4915.66	77926.6	97.2405	13665.8	3942.68	7870.96	161.819	3822.68	2029.13	213.987	487.72	571.882	179251	364.345	240.801	74460.5	88.2958	182.263	14427.3	940.679	8929.26	32612	13010.3	2810	6039.21	250.754	37806.9	121.47	376.952	536.939	2613.25	1049.17	1400.72	465.245	28978.9	2211.86	2495.57	42567.8	3592.11	6631.09	1009.37	39507.6	-572.715	67688	71.2986	609.773	5692.91
Non-EC	935.898	35.3425	358.542	29296.6	24.8577	5975.44	1251.24	2541.27	87.4571	1712.68	237.079	109.414	216.441	45.9397	68138.3	94.6233	10.6381	28064.1	24.5931	50.2049	4024.31	154.664	1445.56	20910.6	5986.56	1983.92	2449.74	53.4999	19884.5	34.4922	218.06	116.106	215.486	292.326	354.474	136.73	3275.7	797.97	340.207	4242.56	210.212	3336.81	3.88123	7236.15	-154.089	30183.6	19.0521	100.133	1861.06
Non-EC	3601.84	93.9858	1747.59	83627.2	108.058	9882.82	4449.42	8165.59	154.915	3652.23	682.766	304.267	479.287	869.581	185127	427.795	267.674	77324.1	107.426	120.568	10155.8	561.612	5029.99	45429.6	11490.5	4217.66	5771.15	173.439	37907.3	72.2602	213.112	449.728	4016.27	527.132	870.263	299.729	15847.4	1752.81	2494.18	46845.3	2441.51	8019.8	755.682	16590.9	1039.04	59034.7	54.7962	428.062	3829.97
Non-EC	2280.2	62.8179	814.251	67348.4	64.7623	6886.12	3237.37	5958.17	132.57	1788.12	719.273	217.347	429.527	203.079	154976	285.87	179.821	66362.2	72.8054	81.8075	6588.52	286.974	2850	43461.7	8065.22	3926.56	4365.51	123.549	21718.7	51.9877	321.383	206.341	2059.82	233.981	542.566	161.179	8981.41	857.193	533.207	17965.9	840.189	5715.06	273.146	9400.58	220.999	39625.2	29.5228	137.346	2252.22
Non-EC	2816.11	68.8465	1077.11	70751.8	66.2173	7427.29	3462.01	6362.49	153.118	2485.94	1121.43	204.328	458.021	289.681	162999	303.975	153.452	69621.6	76.3067	104.527	7995.64	355.579	3464.53	41382.8	8560.03	3703.22	4506.99	159.981	27990.7	68.6049	231.795	247.854	1917.13	335.264	614.009	217.05	10245.9	1128.68	765.608	17909.3	951.374	5805.81	220.837	13156	369.161	47425	34.1431	271.961	2832.47
Non-EC	3954.78	96.8825	1606.55	75022.3	105.107	7099.03	4138.12	7544.72	159.415	2643.69	1127.56	292.611	463.056	360.856	230015	727.473	260.015	96910	157.002	108.788	7903.58	475.415	4585.3	47898.8	9355.4	4638.39	6357.63	158.249	28210.5	88.533	393.312	456.377	2774.46	356.837	685.271	280.273	12755.1	1266.49	1134.74	28501.4	1878.51	7576.13	483.984	15157	737.87	53125.7	46.0685	420.585	3532.26
Non-EC	2576.49	72.4825	1411.73	59847.4	64.5071	10962.1	2819.92	6108.18	167.499	3478.68	755.293	166.483	501.445	535.992	124443	190.067	54.9291	52989.1	52.4842	108.878	9484.08	389.215	3881.05	30924.6	10240.5	2691.78	4067.35	153.27	36070.8	66.077	189.023	267.486	1180.42	509.771	727.223	243.743	10959.9	1415.55	1570.08	9782.35	597.248	5402.26	398.971	17344.2	738.914	51223.3	43.2776	192.934	3239.1
Non-EC	2630.18	99.2128	2155.86	86250.2	105.61	11823	4668.02	8193.07	195.127	4500.49	1331.17	288.358	626.347	608.58	144341	271.815	272.387	59565.8	71.0168	152.395	11235.1	613.778	5479.58	46611.9	12160.4	4452.58	5799.34	208.706	43110.6	86.379	261.149	466.898	3485.1	565.962	990.201	335.738	17138.9	1734.25	1684.87	33246.4	2082.91	7101.1	729.213	13100.4	1001.89	57153.5	48.7201	407.516	3700.82
Non-EC	3009.4	94.2842	2118.45	74844.4	78.3765	10178.8	3897.64	8190.61	164.3	3063.04	1402.85	208.373	517.104	392.793	150561	270.452	194.084	62383.8	70.4538	140.456	11597.7	569.725	5431.52	38362	11064.5	3419.99	5382.75	188.354	32649	90.1567	499.748	404.406	2581.58	551.937	997.755	326.184	14143.4	1867.23	1217.25	27060.6	1510.66	6909.84	449.276	15729.7	648.087	49746.9	41.5335	432.553	3246.17
Non-EC	2504.31	77.472	1630.98	63124	57.4939	13457	2941.34	6420.2	148.515	4855.31	1229.51	177.88	482.45	227.702	118498	165.507	46.4057	50527.4	42.8745	114.537	10808.7	408.272	4144.24	31015.8	12240.9	2702.26	4668.66	157.442	48058.1	62.9089	245.77	305.458	1111.04	639.846	962.607	272.373	12677.6	1846.05	996.905	8310.53	628.906	6561.2	176.576	19629.3	379.182	60394.8	57.8932	170.676	3924.43
Non-EC	2975.07	79.4246	1205.54	72597.4	79.4871	7780.44	3791.92	7610.43	172.309	2472.25	909.639	241.568	508.556	333.071	181303	413.011	163.523	77114.3	98.9603	99.1396	8077.2	357.264	3780.82	45822.5	9803.58	4301.5	5717.4	154.434	27163.6	77.0456	221.519	285.522	2531.65	356.515	637.052	225.297	11383.2	1148.45	903.573	23100.8	1213.02	7462.31	280.206	11209.2	419.126	47763.6	37.466	234.556	2829.56
Non-EC	2241.35	70.097	1751.64	50237.2	46.8964	10457.6	2255.65	5486.37	172.992	4085.86	964.235	134.384	462.234	356.983	97541.8	106.704	97.5143	41138.2	28.5086	126.944	11200.5	463.771	4387.31	23538.7	9180.5	2017.11	3492.45	167.216	41745.9	79.3765	258.779	267.764	1622.96	597.596	892.265	247.835	11967.2	1704.25	1083.82	14769.5	728.569	4191.48	426.597	21019.4	172.907	53254.5	45.1237	278.642	3578.44
Non-EC	2797.67	70.5111	1811.75	56618.9	47.9641	9263.46	2688.89	6119.83	163.01	2702.52	720.189	141.142	486.432	338.26	124854	175.357	76.6144	52592.6	49.8733	119.273	10422.5	491.528	4498.67	27829.3	8839.32	2388.23	3918.41	160.157	30004	70.2419	174.048	322.287	1663.09	602.598	788.534	286.822	11160.7	1534.5	1081.77	11473.9	765.356	4584.03	426.737	22719.7	451.114	49453.1	43.0838	416.147	3294.65
Non-EC	2819.31	83.6337	2040.84	57905.2	48.4996	11587.3	2690.04	6065.06	178.191	3728.36	1283.58	131.368	465.237	387.68	111952	146.388	78.702	47302.4	45.9777	138.763	11838.1	534.693	4932.36	26352.5	9979.16	2282.01	3894.81	186.88	38267	83.4005	258.343	316.413	1566.62	730.059	943.005	299.936	13199.8	1788.01	1409.52	11401.8	936.992	4565.7	491.935	26936.4	501.887	56077.9	45.8444	394.245	3946.41
Non-EC	2241	63.5224	1653.88	52759.6	39.8852	9501.3	2347.45	4874.69	209.702	3141.29	857.522	114.616	483.404	689.743	90509	120.469	135.391	37525.7	32.597	139.408	11199.2	555.286	4241.32	23199.6	8388.48	2038.29	3253.58	187.573	33606.6	74.3114	166.586	363.591	2180.06	749.742	927.548	292.982	12310	1809.29	2010.99	22736.4	1098.47	3777.81	636.768	23539.8	621.95	48489.8	38.8196	410.906	3302.68
Non-EC	1777.05	76.392	1877.05	48111.2	44.0886	12213.8	2160.12	5150.2	169.832	3765.87	1020.2	110.761	535.628	673.483	70307	74.0853	99.1212	28938.5	19.1394	146.023	11965	561.84	4550.13	20697.1	9491.61	1822.95	3182.73	207.853	36531.9	72.2187	197.684	336.984	1668.67	781.326	968.995	322.545	12125.3	1981.3	1924.22	14652.3	741.753	3675.51	555.802	19019.3	1149.94	44903	36.1306	387.366	3106.09
Non-EC	3244.34	76.4934	1259.58	61439.3	61.2483	7096.11	2996.89	6394.99	162.81	2444.9	1193.6	187.822	446.353	240.568	171017	371.402	94.5643	72210.2	83.8978	107.211	8034.73	376.296	3649.6	35074.2	8288.51	3199.74	4633.8	131.057	27257	67.792	149.701	288.912	1346.18	404.541	597.474	238.256	9662.86	1225.71	768.234	11203.6	700.286	5806.36	290.854	16962.8	317.51	48599.8	39.5903	370.438	3063.53
Non-EC	2083.9	63.2397	729.172	57800	56.8815	7358.41	2861.53	6631.48	174.393	2002.37	464.715	257.022	618.796	614.805	161708	314.81	180.829	67783.9	79.0853	78.896	6070.29	317.648	2903.54	42839.3	8976.7	4069.45	5369.06	145.288	22751.3	70.734	236.818	418.241	2826.25	187.558	506.912	201.265	9414.04	843.725	1155.61	18698.5	1069.58	6413.95	692.618	6119.53	1114.93	40337.2	28.1354	346.754	2114.34
Non-EC	2531.05	73.6379	1057.54	69999.1	76.5337	8841.82	3422.44	6245.72	145.995	2480.24	957.067	208.151	426.696	341.556	144217	256.544	124.313	60461.9	61.2861	97.4334	8149.91	336.486	3510.79	39913.3	9155.34	3629.4	4437.2	138.614	27213.1	58.6984	207.053	259.683	1820.85	411.722	673.318	211.013	10948.3	1224.52	968.884	19111.7	941.149	5640.88	349.205	14170.5	247.343	44911	35.8302	234.381	2750.86
Non-EC	2417.07	76.8249	964.442	74241.3	81.9316	6251.07	3977.99	7556.77	168.983	1833.12	802.527	327.779	578.256	258.357	187287	426.037	147.909	79895.8	97.3932	93.8669	6709.4	288.18	3218.16	54456.8	8641.2	5376.01	6300.82	145.207	21446	65.5846	157.381	272.752	2568.53	221.851	524.568	199.538	10217.5	800.839	553.861	15607.9	924.613	7263.73	397.793	6893.99	316.754	41054.4	31.5518	209.439	2164.83
Non-EC	2775.3	88.6746	1104.64	83705.1	102.869	6748.9	4695.51	8953.82	167.513	1866.17	1013.47	372.052	659.673	259.977	224427	622.555	151.559	96828.4	139.972	92.9713	6727.38	321.259	3767.6	64814.4	10608.9	6479.91	7966.39	159.57	19978.4	68.9529	319.383	305.577	2285.37	193.429	546.377	233.399	11495	776.098	515.847	12881.1	1009.67	9605.86	303.441	4460.59	627.145	41230.6	32.8435	222.555	2213.07
Non-EC	1587.43	51.5809	422.318	63340.4	55.6755	4652.23	3095.51	5934.01	117.094	1183.3	718.711	276.398	544.19	90.7925	157174	267.094	54.2361	67819.8	71.0473	58.4601	4573.61	134.93	1845.32	51650	6921.81	4997.25	5269.45	113.194	15620.7	38.587	92.9358	109.751	1259.44	80.1924	303.667	121.485	6471.23	435.69	172.837	6547.83	261.278	5966.79	10.3724	1951.84	-51.2125	32250.8	24.2345	80.7967	1462.36
Non-EC	-297.998	7.66884	-68.8951	6814.42	-2.80446	966.541	-42.0289	-126.072	39.9948	493.058	433.25	30.4204	78.001	-94.6378	12244.4	4.10441	-42.9402	4404.17	3.34801	24.7759	1963.3	1.22968	115.839	7972.89	-209.058	1076.08	-267.876	24.4257	7551.47	9.62922	-15.0335	-75.6961	-93.3785	-110.249	-16.5084	71.1653	-1454.94	-1.04937	-198.335	-1379.36	-325.214	-947.888	-173.333	-6079.2	-523.901	6364.21	1.63691	-7.477	122.789
Non-EC	2521.22	58.4819	1004.38	57259.1	52.706	6874.92	2594.58	5392.62	135.604	1971.2	1080.08	184.186	407.41	121.872	129323	195.153	74.3343	54910.6	54.4663	96.77	8318.74	292.251	3073.54	30568.5	7266.15	2723.2	3649.54	121.764	23487.4	51.453	332.864	174.797	1421.49	437.212	613.786	181.368	9158.25	1057.36	423.065	13859.8	551.012	4549.6	177.504	17023	-21.9879	42384.9	34.0148	154.347	2658.15
Non-EC	1576.32	77.7001	1657.42	61465.9	47.7506	13353.9	2795.08	5700.51	147.113	4228.27	1286.99	131.148	548.529	445.311	76158.7	89.1639	94.3284	31554.3	21.729	126.05	11684.9	467.626	4246.39	27590.8	9908.89	2458.73	3443.52	185.944	41970.2	77.878	257.396	329.89	1448.3	614.728	925.376	266.355	12642.1	1825.9	1263.3	12910.1	725.821	3835.97	355.552	16208.9	654.421	47273.2	38.6819	230.798	2986.3
Non-EC	2786.35	62.9522	933.661	59464.1	62.5044	6085.74	2949.97	6428.28	154.485	1777.35	1220.57	225.048	500.923	150.435	172623	360.086	65.5082	73551.7	84.1194	86.7864	6984.05	281.219	2991.12	38311.4	7470.97	3529.54	4802.03	131.275	21078.9	55.8008	128.311	191.976	1384.51	302.31	531.272	189.921	8814.81	936.523	424.351	9096.74	533.766	5872.95	260.771	12051.7	16.3934	40664.6	31.3564	211.459	2377.49
Non-EC	2233.65	49.446	746.03	48379.5	47.6312	6590.55	2115.82	4187.42	150.535	2081.61	633.264	136.704	378.262	477.626	117500	164.765	94.7683	49675.5	45.4761	76.0326	6705.66	331.949	2567.09	26806.7	6740.15	2292	3053.67	151.355	24261.6	53.9775	109.061	244.653	1337.36	424.931	544.57	200.88	7590.65	1067.13	1297.32	15380.4	650.81	4068.5	417.386	16128.4	454.389	41509.5	31.6584	264.977	2594.09
Non-EC	2317.01	66.9134	571.908	61685.7	58.7564	6292.23	3057.15	6801.27	137.011	1305.76	472.37	299.67	580.269	357.221	189817	434.008	141.273	80990.1	105.572	69.6357	5336.24	236.071	2519.6	48278.7	8499.44	4690.22	5691.05	140.823	16160.6	49.6536	374.796	298.376	2543.03	127.713	482.6	161.308	8187.04	648.956	638.448	15717.3	736.827	6604.35	288.791	5510.18	409.561	34248.6	23.8119	206.635	1757.52
Non-EC	2886.26	96.8678	2247.55	67638.1	68.7115	12406.5	3329.25	7122.2	191.944	4144.42	1405	169.663	493.872	565.125	118119	183.92	108.696	49460	44.1583	148.978	12748.6	650.175	5585.04	30347.1	11040.5	2626.64	4558.5	207.449	41463	99.7724	226.928	402.669	1917.6	735.409	994.363	350.755	14005.5	1972.22	1737.09	18132.3	1261.76	5326.95	594.743	22443.1	859.351	56023.6	49.2227	409.68	3949.26
Non-EC	2691.34	90.8185	658.844	93891.4	130.285	5669.61	5234.64	8461.05	172.171	1432.7	744.687	487.344	645.136	213.704	268267	897.475	122.189	116784	205.457	84.1052	4970.22	235.366	2790.95	84366.7	10614.1	9221.36	9114.96	171.133	16149.2	68.7788	153.473	294.65	1830.08	131.272	378.377	182.117	9085.45	609.775	504.563	10029.9	1228.6	11662.2	474.341	2579.85	188.388	39394.8	31.1796	226.467	1954.73
Non-EC	2914.92	63.5578	1246.85	61950.8	57.1934	10002.7	2963.7	6271.33	138.846	2668.59	567.742	159.458	444.978	699.63	134151	211.178	63.9347	57369.1	57.7974	102.793	9599.77	461.097	3979.62	31532.6	10206.8	2802.38	4217.36	145.58	27664.8	74.1333	167.824	279.057	1142.59	562.481	805.653	273.162	10605.4	1299.6	2082.53	11969.1	571.718	5951.34	585.164	20949.6	1267.11	48997.3	40.9955	302.513	3313.64
Non-EC	1715.13	63.7131	986.191	54380.8	53.8804	6849.19	2565.96	5816.01	173.331	2932.52	949.523	151.795	607.928	485.383	108486	153.912	258.218	45372.8	37.0218	100.85	8022.44	374.382	3169.87	31579.8	6884.74	2824.06	3791.99	193.616	32912.1	68.0724	371.885	345.094	3727.93	348.643	694.955	225.729	11935.2	1071.55	968.636	29299.4	1334.25	4260.76	535.576	8920.46	715.247	44717	34.6016	326.113	2496.83
Non-EC	1709.07	73.8563	1336.49	56777.5	54.5344	10255.7	2533.35	4570.42	191.198	4167.79	1201.18	123.177	481.084	1076.29	76323.3	101.996	287.839	31376.3	23.8164	124.484	10424.2	584.22	3927.16	24618.2	7928.94	2123.54	2746.13	210.367	42081.5	88.4082	187.21	438.072	3025.2	654.255	913.327	289.941	13229.6	1494.91	2514.47	41450.6	2197.74	3010.07	1146.63	16737	1426.75	47998.7	39.1345	455.326	3199.06
Non-EC	1665.57	49.5606	845.287	41863	23.6626	6295.75	1771.57	3863.29	142.544	3552.37	928.211	112.794	350.211	232.819	84322.6	88.3887	141.897	34841.9	27.104	97.4639	8092.44	309.615	2687.87	21652	5953.48	1898.86	2798.95	135.309	39397.1	53.7131	123.599	166.961	1972.81	449.825	625.229	185.522	8803.29	1325.04	683.289	24891.2	830.189	2887.8	203.361	15291.1	423.264	47828.2	38.0478	159.787	2913.4
Non-EC	2173.22	78.3522	1622.02	49171.2	49.2363	8171.47	2250.03	4933.51	194.624	4489.03	1105.56	123.336	546.499	502.378	94370.5	128.978	241.558	38620.1	36.0502	129.771	10068.7	524.172	4198.93	23351.6	7229.42	2121.48	3471.57	209.552	45047.4	82.4207	178.409	345.086	2862.41	603.398	821.477	278.821	14695.6	1679.71	1378.55	34088.5	1612.26	3515.43	472.349	19766.7	773.299	53826.2	45.2498	334.315	3606.46
Non-EC	2375.98	52.1738	475.891	51731.9	47.2092	5342.17	2335.37	5414.09	126.096	993.096	682.652	222.248	449.181	120.867	161084	281.326	69.7157	68607.3	75.8697	74.0729	5928.77	186.436	2067.91	35021.2	6518.16	3098.17	4015.6	118.547	13829.9	40.9117	256.171	95.5961	1296.8	220.601	455.949	131.589	6885.69	741.813	295.311	10923	304.805	5199.42	7.72448	10347.8	-88.3297	32412.4	21.344	108.859	1751.08
Non-EC	1460.4	38.3974	261.155	49130.4	29.9491	4060.88	2132.23	3931.83	129.833	621.906	466.291	132.606	403.947	194.052	130375	189.18	88.5244	55053.7	46.6271	57.2624	4022.78	146.809	1433.15	36682.1	4574.3	3294.7	3002.26	105.667	9422.16	48.5697	80.8138	169.975	1171.71	103.156	234.503	116.018	4905.8	347.562	281.92	7628.39	238.997	3003.78	239.537	4817.02	216.535	23328.4	14.6131	136.634	1085.43
Non-EC	1468.64	70.7936	1484.41	45984.6	51.6215	9738.41	2065.35	4657.92	161.41	5650.81	1116.56	115.404	427.97	693.858	68958.2	65.4788	197.234	28112.2	21.1378	129.108	10451.2	464.981	3839.32	21437.3	8074.72	1908.8	3048.54	186.673	53299.8	71.9434	186.405	303.703	2267.93	626.023	921.198	241.937	12448.9	1827.85	1985.34	32059.9	1410.84	3341.83	396.919	14064.3	496.018	52467.5	43.9448	257.98	3428.79
Non-EC	1353.16	23.9644	148.594	27225.1	16.4109	3306.67	934.996	1787.27	83.4821	698.065	337.531	80.2767	171.791	70.5454	89966.7	72.4116	1.14661	37962.7	21.6001	44.8693	3755.65	98.6693	1025.55	18570.4	3369.41	1602.88	1345.92	51.0814	11454.9	24.8714	50.9492	20.1228	179.98	198.647	237.903	97.9357	2419.85	507.799	243.876	5028.34	-33.7864	1870.66	2.36235	11326.8	-169.528	27313	15.8564	49.9813	1531.46
Non-EC	2362.7	55.6948	554.512	52556	43.5438	4681.64	2318.8	5219.05	146.626	1186.78	764.165	178.228	392.563	81.465	159785	289.187	38.0182	68571.9	82.6712	72.0718	5713.25	199.676	2289.7	35216.9	6229.91	3106.97	3986.32	118.317	15784	44.4496	92.7609	118.237	1031.11	229.667	402.321	157.093	6001.29	622.162	264.84	7416.78	322.678	4920.65	95.4448	10405.1	-20.6393	34937	24.2701	128.039	1979.12
Non-EC	2554.64	85.6865	650.119	79766.7	108.254	4130.15	4356.16	6918.78	166.286	1279.38	1030.6	339.14	501.611	245.618	218285	648.916	95.0724	94471.9	144.15	80.5184	5035.28	240.22	2688.78	64400.2	7141.32	6571.4	6466.93	156.363	14937.8	67.1071	302.667	212.481	1994.29	144.435	387.67	189.923	7610.14	478.927	496.762	10803.8	681.296	7005.98	236.926	3942.68	576.225	34803.2	28.3374	194.697	1803.68
Non-EC	2169.44	46.4955	327.594	62653.3	65.038	3574.45	2972.97	4988.83	135.368	963.474	1061.93	251.568	448.554	16.6581	187643	413.497	30.4128	81840.2	107.73	61.2317	4039.36	120.955	1670.56	48871.7	5853.88	4559.01	4317.99	111.185	12870.5	49.1372	249.549	87.9023	1024.51	120.021	277.164	128.166	5381.59	276.733	86.3109	5794.66	293.53	5413.56	13.0349	5029.62	-159.36	31845.6	21.0464	98.9495	1683.37
Non-EC	3738.53	96.0038	1592.59	75703.3	99.0517	6953.27	3932.17	6878.01	161.857	2179.58	1763.68	288.821	432.199	188.025	193764	489.341	99.4755	82573.7	108.115	121.242	8883.96	436.768	4483.07	42403.7	8898.26	3914.27	5367.51	162.283	23386.3	80.9747	164.057	282.87	1926.55	507.332	688.418	284.306	11650.3	1051.92	716.343	16940.5	1026.47	6367.33	433.619	18425.8	504.262	47914.5	41.0077	331.178	3270.26
Non-EC	2708.58	65.3241	1093.62	55361.2	47.0827	7103.15	2472.87	5069.08	140.5	2531.37	1266.69	149.317	407.024	161.929	130724	212.226	85.3537	55533.4	53.9915	98.4429	8494.7	331.921	3236.57	29200.7	7736.28	2571.79	3834.25	142.826	28300.4	63.9377	156.854	201.179	1610.83	609.356	706.244	228.773	9498.05	1262.91	708.739	17987.6	746.199	4945.19	301.759	20848	9.74056	48649.3	41.9378	205.245	3314.16
Non-EC	2476.05	58.0249	746.5	56726.2	44.9129	5504.83	2606.27	4906.14	133.88	1743.78	951.362	194.923	421.179	235.305	158886	330.909	73.309	68333.6	78.4796	80.7011	6079.71	254.26	2459.12	36344.1	6741.63	3319.99	3949.97	126.732	20442.1	51.7951	106.668	213.7	1258.78	336.138	444.415	198.451	7725.08	765.391	785.023	11189.4	644.196	5182.81	275.788	13002.3	97.07	40660.5	28.3271	209.31	2415.16
Non-EC	1554.78	54.001	982.731	44402.5	38.0892	8216.4	1778.23	3298.04	138.803	2599.47	1274.41	106.53	370.966	107.51	72318.3	79.6967	57.4739	30042.8	23.2621	110.091	8712.2	307.234	2830.1	20765	6644.85	1878.77	2367.87	134.941	27584.4	55.7432	339.17	169.884	1147.12	586.674	705.686	228.815	7384.9	1240.96	489.439	9672.61	343.434	2592.89	192.607	20476.7	227.866	41281.3	29.6035	167.827	2807.16
Non-EC	2214.29	70.1467	1321.67	54578.9	41.3473	8401.74	2385.75	4560.65	196.506	3163.09	1508.36	127.266	450.64	344.29	96553.1	118.157	76.7484	40698.7	31.5361	120.768	9944.48	463.921	3747.15	24859.3	7730.82	2201.87	3100.21	175.401	33062.6	78.4804	224.482	352.981	1655.76	691.833	776.111	293.663	8964.46	1380.61	984.953	9966.23	591.138	3544.29	1035.05	23029.3	845.923	48831.6	40.4448	391.77	3392.77
Non-EC	905.37	22.5949	-101.539	29751.6	19.5051	1566.82	1097.41	1860.64	62.4628	9.02037	130.869	108.864	336.706	117.769	128575	173.83	39.7963	54119.2	39.2213	19.8136	1462.83	19.7525	355.5	30366.8	2155.46	2627.48	1743.44	34.7922	2209.08	15.4374	76.1217	40.2787	998.604	-55.9232	56.6323	57.4098	1003.87	-28.3636	20.4511	4547.18	-45.229	1749.26	45.2818	-743.555	-207.653	12393.9	7.3365	28.7042	407.774
Non-EC	634.711	14.3053	39.799	14645.4	5.51527	2465.12	479.31	524.613	64.2349	183.513	223.497	41.7987	95.6001	36.7944	47774.5	32.8604	-11.042	19140.8	13.9422	35.0397	2780.58	78.3659	703.641	13157.9	1739.84	1278.82	547.208	27.0618	4743.67	19.0827	15.1364	0.598051	37.0148	131.516	113.648	81.9907	1330.38	296.135	172.698	4316.68	-73.3727	164.918	-12.8319	8484.2	-210.325	17672.6	10.7824	57.241	1064.64
Non-EC	2876.45	55.8956	445.55	50881.2	51.436	3257.44	2532.53	5431.82	142.969	413.752	631.245	248.513	414.586	173.167	224146	640.212	82.3775	94599.5	143.817	64.5304	4042.73	166.546	2143.91	40852.6	5221.65	3772.99	4668.98	111.755	6147.71	49.324	97.9453	132.266	1471.15	84.1304	295.413	146.413	6530.42	315.609	377.234	10772.8	466.738	5038.36	140.239	6326.52	57.1405	23952	16.395	135.608	1287.02
Non-EC	4066.62	94.4732	1183.76	81927.4	111.839	6046.8	4431.98	7748.26	157.265	1409.9	1532.82	295.374	422.508	152.664	246363	722.857	187.407	105519	163.067	111.892	7203.84	367.04	3934.67	53223.1	8682.63	5151.4	6183.75	137.008	15972.6	81.1578	218.235	205.376	1939.79	321.879	533.214	242.068	10626.5	738.938	508.562	17252	963.335	6984.67	139.985	13503.8	317.315	40065.9	31.8173	248.674	2532.55
Non-EC	1590.63	53.91	1027.25	47657.3	41.1819	8335.82	1942.58	3285.71	153.19	2381.5	1366.53	88.4074	370.543	367.887	70864.6	53.6339	62.9692	29666	22.176	100.632	8577.45	438.133	3159.98	21382.5	6554.58	1862.84	2122.72	165.814	24564	71.2753	184.552	311.687	1288.72	630.313	604.021	281.482	7568.34	909.034	1098.88	9925.19	697.613	2285.92	500.433	19990.6	1003.64	39871.5	28.6301	301.039	2705.96
Non-EC	2245.18	66.6974	1451.64	48999.8	41.1617	8673.21	2096.77	4494.33	150.673	3115.96	1106.99	148.353	334.064	191.186	87835	88.6322	50.9507	37048.6	30.3475	121.75	10470.1	415.164	3846.16	21756.1	8052.48	1905.82	3168.48	153.213	33050.2	64.2189	187.026	213.821	1354.63	716.959	806.165	274.644	8274.01	1303.44	785.239	8770.56	578.99	3599.08	571.276	24324.1	87.6956	49569.4	43.0465	216.125	3575.11
Non-EC	843.489	48.4879	499.396	40858.6	20.6295	5293.42	1649.05	2515.96	120.972	1972.4	911.077	94.0237	335.021	91.1325	64888.9	54.4464	20.6005	26872.6	23.7333	71.1524	5541.14	176.599	1693.52	23712.9	4142.11	2158.42	1631.77	110.415	21759.9	44.8953	268.982	89.555	673.114	220.8	358.097	143.024	4273.34	602.686	227.238	3863.49	169.509	1503.83	96.3369	7140.38	121.869	29376.7	18.7001	130.608	1587.98
Non-EC	2482.69	85.8374	1912.89	51507	51.3431	9690.16	2457.06	5461	208.817	3351.45	1939.44	146.489	489.105	261.495	97492.8	140.569	82.5895	40493.9	36.0179	174.499	11747.7	568.979	4626.82	23122	8890.03	2068.4	3964.26	195.235	33249.6	87.9803	403.765	296.733	1870.03	784.997	987.982	345.914	10752.8	1718.29	967.9	11856.9	803.764	4276.63	518.36	23612.2	585.39	48634.1	47.3733	372.003	3651.39
Non-EC	2492.63	85.7303	1556.38	64612.5	67.601	9801.24	3164.99	6163.72	219.187	3340.26	2258.23	150.341	462.304	165.261	110788	150.849	103.443	46613.7	44.1362	152.74	11329.9	472.434	4279.11	29923.9	9407.8	2640.11	4024.57	211.798	34827.5	90.4756	1343.07	307.409	1721.54	680.152	956.374	288.464	10452.6	1568.83	612.8	10045.4	742.566	4712.21	350.668	18539.2	458.019	48612	43.7985	301.752	3435.79
Non-EC	1945.06	49.6691	1009.29	50232.2	16.1799	7463.01	2193.61	4356.13	150.391	1928.72	1134.66	125.603	396.286	318.194	94365.2	101.805	45.1466	39951.8	31.8609	106.037	8322.36	358.63	3083.57	24637.6	6918.62	2118.64	2797.81	149.577	21301.2	66.6209	252.258	199.088	1137.75	524.6	624.78	212.96	7586.96	1072.14	881.909	8683.75	439.425	3418.67	253.108	17073	642.427	37824.9	27.4491	220.148	2413.66
Non-EC	1392.65	46.2898	846.898	43135.3	42.9582	8015.18	1663.43	3191.14	160.305	2256.15	1074.12	98.8424	378.061	243.172	67430.8	54.6523	53.0958	27873	19.5653	97.3589	8312.6	331.719	2721.48	19989.8	6283.09	1794.29	2052.61	148.434	24331	68.1682	229.642	166.116	1201.94	544.321	634.311	213.831	6751.03	928.844	723.445	10667.4	352.999	2003.53	280.638	18293.8	639.187	37855.8	27.3561	199.082	2466.78
Non-EC	2112.25	69.515	1198.93	52076.7	38.113	8076.87	2258	4703.63	180.351	2259.79	1130.46	137.145	428.362	590.733	98560.9	118.691	76.904	41943.9	33.1839	108.394	8743.21	454.726	3567.05	25354.7	7552.61	2166.71	2970.79	178.107	23717.4	64.4522	139.957	307.831	1389.49	563.962	683.998	271.16	8792.03	1007.39	1641.17	10840.2	804.154	3722.04	1015.37	18259.7	973.786	41074.7	31.1728	295.167	2793.73
EC	3807.12	100.565	1276.73	78944.9	116.615	7438.03	4547.56	8491.02	198.253	1947.77	759.475	581.239	679.021	730.89	318347	1377.85	134.513	144272	315.233	111.767	15326.3	400.243	4680.86	75301.9	13671.7	8194.81	10906	251.965	23418.2	83.6956	260.887	579.303	3773.06	342.617	666.694	272.475	13362	1311.07	1757.96	23801.2	1294.39	13548.4	699.857	12975.2	399.135	62794.1	75.5481	417.292	4010.27
EC	3203.41	71.5293	1194.37	60210.1	31.724	9353.81	2966.67	7086.07	164.656	2576.36	932.262	304.019	590.639	392.181	184852	392.186	77.2723	80211.9	98.7998	91.8436	6591	351.574	3684.2	39851.4	11240.8	3726.19	5997.96	136.758	29200.7	72.4689	224.126	278.922	1618.84	403.284	634.442	221.745	11797	1083.49	994.205	12468.4	592.439	7717.46	325.523	18050.1	179.437	57033	45.1249	245.168	3762.25
EC	5881.79	182.381	6396.31	104136	146.682	37486.6	5775.76	12054.5	281.243	8392.91	2270.19	270.324	812.175	3833.56	185866	361.675	198.44	78550.8	93.6524	263.959	19095.9	2234.35	13576.7	40108.7	25562.1	3541.41	6347.6	388.758	69336.6	192.096	746.307	2222.09	3073.45	1237.79	1988.61	1202.89	37970.5	216.15	11546.2	39346.4	3167.51	9463.41	5970.88	29484	80.9054	86612.5	103.541	1902.89	9103.37
EC	3616.69	95.093	1600.85	99907	117.864	11983.9	5256.49	8594.34	185.049	2889.84	771.925	371.498	631.058	467.967	215692	460.448	72.5099	93200.6	117.917	111.361	7944.23	449.934	4950.61	70950	14506.3	7283.37	7178.15	181.34	29877.5	77.9073	269.319	352.677	1511.78	482.302	710.104	312.099	14320.7	1202.12	1297.11	13710.8	780.289	9616.88	539.454	16965.3	362.436	59040.5	51.2592	310.763	3898.75
EC	4976.4	120.126	1747.65	124374	166.401	14987.7	6529.31	7888.35	150.003	4743.83	644.335	246.725	508.203	697.557	172333	300.99	123.349	71819.2	74.4673	132.354	7651.26	489.785	4802.41	82784.8	15663.9	8511.54	5733.84	183.784	46091.1	113.917	292.286	477.612	2411.33	401.236	933.823	317.708	14171	1583.56	1815.57	25928.1	1441.49	8606.37	753.775	11754.2	371.227	78793	68.6084	573.372	5450.63
EC	3629.76	91.9182	1464.29	81391.8	101.541	10645.5	4304.81	8902.56	209.862	1609.87	842.832	415.813	815.385	674.046	229590	556.913	98.7363	99543.5	135.02	106.305	7703.21	434.395	4869.17	58903.3	14103.8	5841.99	8170.55	180.316	16478.7	92.9695	257.177	474.52	2917.95	534.54	863.368	309.12	15034.9	1550.32	1732.18	21295.1	906.927	10501.8	557.326	17833.5	191.486	35305.3	26.7142	303.581	2222.58
EC	2788.12	83.2412	1136.34	92346	117.912	8483.73	5133.34	8182.63	215.673	2170.3	828.842	405.397	876.998	693.47	244795	733.687	101.622	109260	177.505	85.536	8565.39	327.39	3753.99	90251.5	15421.2	9827.55	9841.07	176.679	24011.2	90.4012	264.365	568.067	2938.05	300.862	623.981	231.502	12728.3	1158.9	1439.17	16602.1	1042.3	14299.5	816.851	10337.9	404.815	60682.6	60.1954	320.442	3707.39
EC	3956.37	112.035	1218.67	82165.5	168.697	8330.46	4957.3	8858.33	182.527	1328.98	950.921	767.166	717.381	911.869	360339	2119.32	250.917	167131	489.678	95.5249	18582.3	406.045	4644.54	92494.3	17948	10497	13659.2	283.694	15168	107.465	299.698	782.911	10899.2	325.916	1103.99	278.976	13668.7	1273.96	1919.63	45897.5	2013.03	18519.5	863.372	11809.4	300.757	44392.4	63.8747	358.45	2759.64
EC	4728.96	140.054	2668.39	103544	156.648	19969.2	5836.39	11512.8	209.745	3944.62	912.396	484.245	688.931	711.028	248616	700.105	117.484	107064	176.032	153.182	11921.4	703.001	7861.89	66157.7	22262.9	6938.07	9070.81	218.345	39455.4	132.462	454.735	519.022	2386.63	563.936	1065.33	490.206	22361.1	1897.46	2477.16	26245.9	1361.42	13493.1	1045.12	17422.8	478.358	74545.2	82.3765	505.605	5730.05
EC	2109.21	68.3602	1687.11	64697.6	44.153	14016.1	2867.73	5808.47	193.764	5114.39	700.789	86.3565	599.261	475.358	85318.8	59.6575	332.525	36352.6	20.9533	130.208	10236.4	621.724	4521.33	25125.8	10376.9	1842.62	2541.52	184.855	43707.2	89.895	230.234	304.656	1298.76	660.222	829.93	359.976	13623.8	1451.66	1203.52	9816.84	3350.57	3823.25	510.622	17375.1	4127.76	52029.7	40.3383	282.151	3375.19
EC	4212.28	110.562	2483.43	81422.1	104.6	17562.5	4343.94	10109.8	215.837	4305.39	1016.08	294.369	706.584	733.187	203945	493.169	207.06	85836.2	119.634	152.845	11140.7	748.605	7040.69	44037.2	17461.2	4107.57	6960.13	216.129	42712.2	110.655	371.727	457.818	2871.22	638.156	1151.88	499.255	20051.1	1959.26	2317.16	30402.8	2775.9	9591.93	932.462	19269.3	1519.34	71681.3	66.1069	470.705	5421.18
EC	2930.9	83.1725	1422.24	80535.3	84.7873	14232.1	4001.25	8188.75	193.796	4189.35	813.422	285.809	663.537	451.817	151660	256.504	83.7492	65185.8	64.6633	112.468	8756.58	467.571	4403.1	45558.4	14242.5	4194.09	5462.17	167.412	40739.6	80.6384	276.096	332.287	1681.15	513.347	815.295	314.782	13949.4	1368.4	1289.01	14864.9	807.226	7850.04	696.651	16609.6	506.304	66580.8	61.6468	333.789	4519.52
EC	3732.44	104.118	2177.09	84220.8	96.0057	18745.4	4353.53	9392.33	213.395	5287.49	1008.24	255.294	677.491	672.133	157951	277.216	190.651	66245.4	71.6385	157.41	11764.5	748.863	6307.31	41436.4	16170.3	3808.47	5790.87	202.703	48808.1	94.1649	377.701	430.197	2111.45	806.921	1073.5	514.276	17160	1987.26	2218.49	24600.6	2837.42	7844.92	860.154	23943.9	1746.18	72644	74.8075	359.573	5511.87
EC	3798.02	83.5548	1145.33	76930.8	90.0581	9748.09	4025.11	7960.51	187.284	2795.91	685.607	405.782	533.851	378.579	242856	638.373	717.792	104156	148.429	123.323	6449.06	517.909	4181.82	57601.5	13007.6	5632.8	7497.63	160.922	32256.7	72.4699	245.562	287.636	1660.88	432.537	626.09	315.338	11930	1272.7	1314.98	16769.1	7949.16	9421.49	472.634	17700.6	3836.83	68515.4	66.0713	245.527	4466.19
EC	3575.76	110.74	1979.09	100183	126.528	17398.3	5400.94	10431.6	210.197	3038.96	1141.22	333.814	867.347	540.681	202621	438.293	181.568	85520.2	109.668	149.258	10194.7	576.641	6232.35	62780.1	19149.2	6331.5	7707.63	212.498	28905.3	104.687	349.52	410.654	3161.48	568.872	1244.97	432.765	18758.9	1436.31	1527.64	27474.4	1812.17	11030.3	473.966	15512.2	713.386	52784.1	44.9645	343.047	3525.95
EC	4049.86	88.2493	1370.53	80999.6	94.6797	10934.1	4362.43	8897.74	191.898	2050.91	690.502	446.853	670.594	746.098	266769	861.225	410.912	116042	195.106	127.635	12148.6	459.672	4945.66	65104.4	15521.2	6735.13	8795.47	198.546	23283	91.3989	256.739	446.735	2131.5	374.625	623.265	316.715	13549	1295.77	1751.99	18938.1	4826.31	11404.4	674.227	15440.8	2479.38	50807.9	45.5727	335.64	3326.44
EC	2984.99	87.0966	3160.73	68042.2	56.3544	28361.7	3070.78	7820.07	237.993	5901.15	989.871	86.6102	716.246	1116.74	76707.9	69.3246	451.698	31838.4	23.1711	210.064	17304.5	1419.12	7987.65	18952.9	15335.6	1152.07	2897.89	220.208	49812.8	140.989	411.287	420.637	2038.8	1289.7	1505.08	817.095	20533.2	2491	3384.87	27549.2	6007.55	4232.73	1277.21	30196.2	9366.47	50637.7	38.4451	463.186	4072.11
EC	2283.85	67.3553	1103.03	58347.7	49.451	8755.45	2610.88	6151.93	154.552	2750.99	489.853	238.256	527.442	593.702	126607	160.931	78.1283	53429.1	48.4611	98.7915	6959.08	364.556	3444.65	30824.7	8916.17	2550.37	4060.66	150.931	30304.3	60.0348	191.784	316.863	1976.6	408.118	596.924	223.659	11077.2	1195.2	1336.29	17632.6	510.251	5023.89	545.775	14048.3	262.718	50559.3	42.0131	242.147	3022.99
EC	2985.25	90.0992	1038.44	74205.3	128.36	4492.95	4430.8	7049.85	194.999	1728.52	925.931	645.23	593.375	567.734	291585	1226.22	153.528	129774	289.667	91.0548	13729.6	357.066	3554.22	76460.2	9356.38	8356.36	9761.41	195.708	22906.8	73.7729	228.405	518.227	5043.1	296.641	632.934	235.739	10145.2	1128.23	1298.75	25677	1286.17	10140	665.906	9376.13	352.934	66673.2	76.7878	348.924	4366.15
EC	3224.9	76.0377	1045.72	67433.8	75.3659	5264.89	3410.61	6436.9	140.679	1808.05	556.069	397.711	496.346	278.108	250573	824.559	63.3838	109318	185.788	78.0652	10401.7	263.945	3364.86	56349	8595.95	5712.31	7035.08	146.753	22769.5	59.2785	189.36	218.9	1140.26	278.092	455.658	174.998	9764.47	782.146	750.419	9873.88	572.944	7657.44	330.057	12521.8	189.036	54332	41.2534	192.726	3168.8
EC	1879.82	53.7124	656.663	66689.2	49.6271	3530.59	3240.07	5638.94	162.294	1409.44	427.287	351.847	746.742	245.988	209396	355.231	63.3068	95345.8	92.361	56.2422	3072.5	184.543	2057.26	65611.1	7829	6605.95	7001.7	128.656	17915.7	49.7431	150.847	207.416	1269.56	211.813	350.225	118.851	8539.65	522.522	497.338	7030.18	512.469	8200.66	314.044	8209.51	199.244	48263.2	35.4238	146.719	2326.48
EC	4151.38	90.3721	1968.26	76419.4	86.0402	17653.3	3829.14	9616.22	172.814	3516.43	820.647	297.068	659.691	866.356	201025	449.291	118.477	85037.2	102.375	124.792	10085.4	552.531	6047.64	42367.6	18057	3921.19	6768.48	188.034	34334.8	97.2998	337.698	467.257	2184.17	525.342	903.806	426.051	16613.6	1587.91	2453.87	23316.6	1265.54	9403.18	1112.06	19430.9	450.897	59526.6	52.3949	408.383	4317.11
EC	4195.1	137.418	4613.58	84774.3	98.8715	31123	4540.61	12443.3	285.876	4245.17	1336.21	209.676	834.852	902.651	153456	241.062	164.616	63931.9	65.4161	228.912	17932.4	1137.22	10677	33635.8	22444.1	2869.38	6533.01	254.933	39104.3	126.126	554.992	576.617	2562.55	983.363	1542.6	766.605	26731.4	2668.9	3242.18	28785.6	1736.79	8685.9	859.004	23558	1643.61	51193.1	49.6236	643.399	4238.05
EC	3667.29	92.2597	1257.04	77597.9	106.574	8427.56	4196.52	8209.59	190.876	2224.38	601.357	523.199	653.997	559.809	264633	861.531	118.575	114091	196.093	102.694	10702.4	388.406	4424.22	61667	13250.1	6418.42	8613.34	181.123	25302	79.2902	275.182	404.654	2858.16	341.726	643.948	288.268	12276	1175.02	1266.46	20979.4	1158.54	10301	482.533	12383.1	376.008	59793.8	62.0631	303.643	3870.08
EC	2241.9	46.1235	566.495	61979.8	47.699	4675.99	2661.96	2991.86	78.8629	1132.55	177.479	82.9024	316.58	175.808	95391.3	85.6484	45.5216	40274.5	24.2317	44.2288	2258.39	126.851	1174.17	47886	5883.24	4536.86	2346.89	72.9692	14785.5	32.5759	92.1027	126.792	736.862	202.97	251.261	88.012	4560.94	461.182	335.126	4867.88	525.332	3723.47	232.984	8131.43	100.3	28280	18.3638	95.7677	1214.24
EC	3625.52	78.8977	1121.65	73195.4	101.546	5768.32	4058.36	7517.16	174.004	1448.46	659.13	516.883	672.226	449.676	330027	1568.06	97.539	150254	320.865	88.6694	13123.8	295.55	4395.32	72280.2	12098.6	7669.5	10244.4	207.757	17005.4	75.3383	250.976	337.035	2338.71	296.173	505.034	222.774	10845.2	961.753	989.96	16523.2	981.92	11970.9	327.497	11027.2	224.9	47805	54.9316	216.635	2848.2
EC	3515.3	117.307	4203.58	85963.6	87.999	36775.6	4208.26	10279.7	207.371	9015.9	1267.49	144.519	728.996	604.095	96164.6	105.919	87.9794	40142.6	32.4086	236.612	20504.2	1084.26	9340.24	24933.1	21164	1829.96	4375.71	213.146	74784.6	148.878	648.689	568.816	2039.12	1211.12	1787.58	774.676	23452	3131.85	2411.55	20939.1	935.669	6265.23	734.742	27105.8	833.95	76506.8	74.6113	565.525	6657.29
EC	852.275	28.1563	405.869	24906.8	19.2863	4160.55	741.481	2046.13	84.1619	1272.51	275.209	42.2588	331.881	193.284	48172.9	31.222	36.7154	19728.2	12.461	44.1457	2786.98	127.201	977.648	8700.46	3349.52	414.518	930.367	88.9382	16512.8	30.1249	87.6775	105.614	690.33	229.468	277.569	86.0797	4023.36	554.939	310.421	3295.13	135.885	1299.48	247.415	10623.2	131.37	21194.3	9.23083	104.739	802.467
EC	614.103	29.6659	388.808	30714.6	21.3715	3526.34	1071.13	2445.58	106.595	1192.3	325.081	55.8403	494.923	212.599	52250.1	36.0497	46.3339	21744.5	10.9129	40.0381	2382.99	126.212	938.372	16502.6	4159.52	1096.55	1410.71	101.422	13734.7	35.2086	100.939	129.953	882.104	170.318	268.002	96.3763	4414.16	407.019	309.616	3117.61	169.209	2090.02	274.885	6355	149.037	22054	10.6327	107.528	818.858
EC	4492.78	76.6216	778.851	62667.9	90.0741	3954.26	3422.24	5849.59	157.701	1189.59	378.755	545.791	530.971	273.007	344692	2041.52	90.7135	170045	467.273	73.7641	18669.1	263.601	2810.16	69398.8	8421.15	7561.87	9516.51	176.036	16232.3	60.5059	186.1	251.532	1991.4	262.672	416.952	182.332	7951.59	760.306	804.219	14052.4	810.51	10134.3	361.732	15112.4	221.921	49076.8	47.52	184.286	2907.5
EC	2542.96	56.2957	592.305	53704.2	55.9601	2323.11	2757.92	4745.31	151.397	825.669	429.422	401.407	638.923	246.162	310795	1357.85	97.4019	144239	308.939	60.8956	14267.8	184.954	1921.48	68966.3	6613.72	7400.75	9066.32	144.559	12168.5	53.7568	163.18	224.98	2223.62	205.328	344.895	126.485	6315.82	513.649	521.199	9197.57	600.723	9474.39	305.171	9214.93	193.943	40761.2	34.427	149.48	1955.97
EC	2593.83	66.1699	929.284	55149.1	61.8377	5912.35	2658.62	5391.65	121.973	1461.36	503.153	321.842	480.388	273.096	196979	520.537	79.1397	83162	122.561	72.3515	7008.2	250.181	2815.99	46538.2	8370.15	4555.9	5946.66	124.693	17754.4	53.6404	173.877	220.071	1896.68	301.209	488.6	161.771	8541.52	811.91	712.263	13133.5	597.023	7102.77	266.149	14010.2	169.382	39411.9	28.9753	184.004	2248.81
EC	3336.8	104.3	1115.45	75246.5	139.243	4606.51	4521.12	7308.34	210.573	1298.35	771.958	801.459	659.687	341.544	332611	1887.36	119.989	153698	436.75	88.813	16484.5	339.51	3988	83266	10617.4	9341.01	11765.1	251.782	15732.9	87.6933	242.043	353.235	3320.68	289.33	592.241	205.646	10006.8	1008.13	1063.18	18625.2	1268.39	12775.5	373.482	10230.7	311.537	48500.1	60.7137	268.829	2906.14
EC	3920.68	96.7391	1360.09	78506.1	109.833	6088.66	4347.45	7370.92	176.332	1854.59	580.835	491.751	555.864	416.119	305611	1270.34	91.8093	136000	271.987	106.69	13369.8	389.305	4790.64	70609.5	10565.1	7462.14	8810.78	173.191	22083.5	76.6544	242.32	337.638	1603.75	323.849	532.392	250.999	11055.5	1092.52	1183.14	14743.6	1007.98	9676.58	441.324	12906.4	303.487	56493.2	54.3317	264.134	3535.52
EC	2996.24	73.5031	808.445	67736.1	78.2962	3999.15	3522.12	6586.26	187.478	1221.82	680.159	505.509	742.616	324.147	315682	1226.62	91.6931	141213	268.78	72.6377	14240.8	235.178	2958.28	72249.9	9747.97	7588.55	10119.4	167.332	15166.9	64.9117	197.872	281.84	2596.16	234.812	427.481	182.849	8509.38	649.02	693.146	13078.6	785.312	10844.1	272.317	9933.96	182.071	46119.1	38.8251	169.445	2368.01
EC	2525.31	76.6778	826.861	67673.6	86.045	3702.31	3712.46	6267.01	173.51	1169.06	699.193	508.937	670.422	274.929	299091	1303.21	100.196	133314	293.843	81.8952	14048.2	252.72	2947.34	78765.4	9113.37	8590.83	10572.3	194.631	15392.4	59.0141	203.682	275.981	2119.04	230.985	414.371	164.616	8281.77	678.999	707.275	12576.2	881.872	11224.4	358.413	8902.08	206.558	47191	41.8826	199.109	2493.1
EC	4313.9	60.6457	683.487	55140.5	71.1522	3268.5	2767.6	5004.02	116.613	1096.73	330.721	494.086	471.304	221.432	325310	1742.37	65.6517	154057	395.722	58.8153	16496.1	219.977	2280.75	57195.1	6855.41	5869.5	7651.64	139.239	15133.1	54.1572	158.519	212.211	1459.9	242.91	336.944	149.568	6773	667.163	654.987	10620.1	599.222	8294.03	270.937	14514	166.577	45650.3	39.9202	156.342	2484.77
EC	2393.09	73.1669	735.396	62858.6	87.0427	3421.93	3480.21	6249.8	191.436	1066.15	438.882	610.771	746.594	323.896	315359	1390.55	128.476	145948	314.753	73.1561	14930.7	223.609	2664.68	79766.3	10268.5	8728.78	11506.9	223.656	13607.7	67.6035	199.205	348.644	4360.7	225.58	737.085	162.589	8387.75	682.997	703.732	14185.5	1041.4	13441.8	354.877	8772.81	272.994	45169.2	46.8547	190.824	2510.44
EC	3669.94	88.8214	1643.91	68347	81.5883	10963	3621	8503.39	176.341	2672.62	743.15	319.381	586.94	639.841	216681	582.473	135.791	91878.1	133.148	110.905	9720.18	447.111	5249.79	43847.7	13511.5	4262.61	7080.08	163.123	28766.8	79.128	273.874	377.418	2304.87	409.155	685.15	329.295	13850.4	1219.36	1571.33	21261.5	1483.57	8652.58	639.581	14636.3	639.532	57239.4	47.8321	307.928	3823.35
EC	3298.01	70.3686	1055.01	62159.9	62.9639	8444.12	3010.57	6992.13	152.073	2427.72	783.294	287.158	519.142	325.828	206476	457.781	74.6193	88050.8	105.043	89.0163	6938.89	310.689	3485.95	41444.9	10373.1	3833.4	6004.65	133.948	29298.3	52.7558	206.812	223.466	1381.78	392.372	547.711	222.905	10469.6	1043.53	906.121	11087.3	594.243	7123.22	329.135	18231.1	233.956	57633.3	44.4106	214.081	3487.83
EC	3259.09	92.4304	1778.11	75795	89.1949	13152.7	3973.42	7797.6	174.972	3290.58	801.36	193.627	516.787	654.268	153019	304.887	94.0965	63748.2	73.1065	124.437	8650.56	524.31	5047.33	39817.7	12693.7	3776.71	5156.52	164.624	32507.9	79.3911	271.75	366.981	1611.82	517.886	730.926	346.004	13388.3	1366.62	1822.56	16403.5	918.689	6564.11	671.987	16511.2	376.677	52401.5	44.7466	358.369	3734.95
EC	1047.21	48.5981	674.404	42101.3	38.0703	6720.11	1820.74	4058.52	123.226	1685.34	388.863	120.649	457.106	235.394	74692	92.1953	47.1966	31023.9	26.8805	55.0579	3566.68	191.828	1698.78	22930.2	7293.54	1893	2714.93	107.335	18105.4	42.0945	150.818	179.688	936.767	248.337	371.801	140.424	6004.89	725.457	532.048	5825.48	312.227	4051.06	254.416	8012.58	160.201	29232.7	19.5022	152.905	1493.61
EC	4317.83	104.581	2079.78	86300.3	91.6423	12294.1	4414.29	8967.34	191.45	3242.1	697.366	271.644	644.426	648.607	233856	509.046	150.07	97937.2	112.175	125.228	8649.09	499.213	6147.27	52660.5	13819.6	5044.42	6646.68	182.209	32612.1	78.9748	259.677	350.055	2638.15	414.504	819.792	331.424	15476.3	1134.05	1623.72	27494.5	1418.77	8012.23	702.707	16414.7	802.707	60658	45.2713	295.152	3971.78
EC	2855.17	79.1078	1047.79	70409.4	77.2045	7673.83	3526.29	7080.16	156.412	2559.74	589.938	288.01	537.899	378.54	214998	509.013	122.989	91561.4	111.618	91.0926	8481.32	313.465	3539.17	53422.4	10585.6	5258.37	6539.28	131.537	30862.2	71.7073	228.922	282.656	1512.16	293.069	502.432	211.061	10455.4	909.651	896.816	12489.7	1246.6	7790.98	474.901	11330.3	578.942	65203.6	48.5914	237.923	3922.9
EC	2592.53	76.438	871.44	70416.4	128.578	4057.32	4362.02	6786.46	157.165	857.576	552.714	1543.06	582.496	262.409	322275	1697.16	102.105	155192	429.736	81.3955	16442	290.376	3302.25	88053	12071	10003.8	12924.4	252.052	9557.35	59.3992	218.545	319.092	2654.96	239.077	428.105	174.247	9398.18	807.314	889.618	15028.9	1349.32	16185	308.809	9468.88	234.871	30001.8	37.7356	198.802	1676.43
EC	2054.61	55.9272	662.422	65248	73.7773	2798.33	3303.19	4858.8	137.878	914.031	429.731	393.287	565.767	254.671	268676	927.864	69.5275	120026	215.214	57.7398	10704.7	195.315	2085.71	82174	7733.14	8790.34	8585.29	175.326	13714.5	50.6451	142.97	233.224	1111.31	191.02	310.687	118.265	6616.02	549.389	526.622	7329.77	616.421	9899.19	388.505	8408.2	223.02	43770.1	36.2051	147.982	2184.87
EC	2433.09	59.9005	890.507	61822.7	58.6161	6371.66	2956.92	6423.52	146.549	1758.27	575.929	255.511	601.523	487.51	178624	327.962	87.568	75784.7	80.6565	80.9107	5031.36	300.117	2964.77	43704.4	8775.85	4060.98	5547.13	140.579	22408.4	55.7293	172.771	335.51	2131.7	296.674	505.636	187.542	9975.25	900.508	960.655	14647.3	595.574	6384.89	564.518	11240.6	252.224	47330.5	31.8905	236.799	2529.81
EC	1856.92	64.8902	1455.4	57899.4	37.9084	11236.2	2347.92	5417.29	165.461	3542.18	1111.57	92.8951	532.305	271.79	76510.5	60.1066	55.334	31857.4	19.7814	125.433	9805.57	392.415	3735.32	19462.4	7894.17	1317.32	2423.83	162.851	34465	64.8771	191.154	241.288	1324.73	556.212	687.427	250.167	10579.7	1321.06	640.976	6815.57	333.377	2895.77	332.542	16492.1	314.794	40717.9	23.9459	235.876	2287.46
EC	3803.53	85.6742	1591.58	68141.3	72.0632	8297.53	3708.37	9234.68	262.606	2526.97	1164.04	324.932	1049.17	669.042	283890	975.96	210.438	125128	206.701	116.575	13331.5	437.3	5686.43	55449.8	13340.7	5759.98	9588.06	229.643	26521.8	120.513	999.863	616.457	2681.87	347.484	842.393	302.057	14027.1	1094.78	1289.85	18090	1849.99	10681.5	1197.71	12206.5	539.415	60557.2	49.0205	502.467	3991.01
EC	4861.09	103.604	2097.82	78313	94.9379	8419.03	4202.21	8737.83	197.955	2916.81	1069.77	291.52	604.833	325.165	267322	727.919	102.4	115241	162.765	129.792	11871.7	473.98	6186.07	49704.1	10666.2	4721.65	7219.82	174.393	32120.7	91.1276	346.494	314.139	2044.33	487.023	836.61	346.142	14218.5	1269.31	1310.41	19250.2	986.336	7660.12	447.897	18838.1	312.09	65283.4	65.1714	423.256	4439.49
EC	387.163	20.1836	274.916	13925.6	13.2577	1554.62	410.115	1350.84	53.4977	443.358	132.457	35.8191	177.091	149.7	31047.6	22.9175	28.7124	12426.5	11.2859	25.7611	1132.6	85.9417	566.803	5599.07	1981.73	249.069	758.644	58.9772	5583.59	22.0472	62.7543	85.4276	497.896	147.81	165.306	54.3678	2435.24	303.688	242.208	2063.89	119.053	1054.4	199.099	5716.41	94.0751	8482.68	5.73609	86.5161	230.42
EC	2258.57	66.2722	824.083	66635.6	36.4616	6924.08	3447.42	7023.42	168.067	1471.67	617.502	368.881	704.953	404.863	224876	619.068	134.74	97285.2	152.275	84.7661	7280.18	255.71	2783.98	63805.1	12960.4	6581.15	8494.47	156.603	18444.5	69.8917	627.773	318.009	3697.8	253.529	814.887	185.766	9555.14	801.313	804.823	17454	1016.44	11410.7	523.148	9438.49	383.062	48634.4	39.3819	238.234	2686.11
EC	4145.15	112.387	2330.54	88103.9	111.741	14807.9	4723.04	10158.2	235.143	4553.26	1286.4	263.502	805.782	521.405	206778	480.239	141.716	86803.2	113.113	167.553	10268.5	602.767	6800.57	51106.5	15372.5	5011.65	7199.84	207.023	43723.5	131.158	1132.69	405.601	3230.59	535.072	1221.87	455.576	16489.9	1512.29	1485.75	29358.3	1169.19	8527.29	686.692	17324.5	900.602	73952	75.454	508.972	5650.73
EC	1765.35	54.3684	784.72	53500.7	46.2684	7620.72	2432.69	5273.86	151.145	2228.18	477.453	225.273	563.24	386.428	135299	210.678	76.1366	56817.2	55.5589	63.2711	4372.25	270.85	2460.57	35214	9271.54	3141.44	4368.08	146.018	24947.3	64.772	331.203	291.744	1387.33	300.982	489.762	201.462	8528.22	797.183	824.27	9324	596.922	6193.35	456.331	10861.1	297.204	47283.4	38.569	263.264	2658.95
EC	651.91	30.6682	346.461	32941.6	23.8654	1369.8	1240.7	2324.88	82.8244	473.784	207.283	138.862	390.897	154.005	128387	132.151	54.328	54626.3	41.6716	29.7628	1673.9	98.4151	746.83	39067.2	3946.17	3459.28	3815.89	72.7419	6833.69	28.9987	92.9585	133.077	881.691	138.877	192.854	54.1576	3177.39	307.847	250.075	2724.02	263.416	4873.65	180.515	5663.74	114.791	20226.6	11.6527	96.3758	597.133
EC	3642.21	95.2549	1574.64	82449	102.383	11210.3	4428.06	8663.33	179.345	3021.83	949.291	419.616	545.717	613.856	225228	603.823	111.249	95319.6	141.715	106.807	10183.2	474.062	4976.96	58154.6	14049.5	5924.59	7567.66	165.927	32853.1	81.9402	270.189	421.141	1937.45	403.308	651.82	329.322	13849.7	1216.16	1619.14	18461.9	1172.66	9448.59	656.602	15112.5	503.699	65137.8	59.9806	348.689	4465.49
EC	1559.39	63.9258	865.636	56165.2	69.1747	8615.34	2813.62	6019.23	141.753	1683.3	687.755	282.055	520.185	323.102	133210	287.589	100.344	55897.8	74.1608	71.9488	5371.36	250.428	2480.98	44796.7	12288.7	4457.51	5995.75	118.261	20655	54.3347	206.932	259.147	2068.41	263.514	526.905	185.118	8698.77	790.136	811.227	13937	793.612	8905.87	400.629	8760.93	258.099	44263.4	36.7595	195.332	2572.84
EC	1604.01	57.647	661.802	56685.5	79.7799	3173.01	2997.1	4864.87	159.81	884.04	568.179	412.865	611.893	231.226	238896	958.162	119.787	103381	217.747	63.8438	10651.4	210.54	2247	72509.2	8601.42	7923.22	9000.06	172.24	11846.6	63.3697	921.868	255.842	2268.87	193.637	379.158	135.088	6413.64	545.203	542.313	9847.18	957.126	11117.1	356.814	7389.46	280.259	36579.4	36.8304	184.923	1923.11
EC	3696.33	100.826	1160.41	88409	83.2411	5474.44	5271.25	7663.94	210.175	1433.64	610.421	575.921	633.729	445.995	366663	1997.2	190.388	176847	446.286	105.612	19033.4	348.201	4720.79	103234	13230.9	11831	12481.2	264.626	17574	84.6154	412.377	511.068	3703.39	305.157	812.04	248.401	11398.5	972.73	1188.14	21643.6	2096.16	15037.4	764.38	10245.2	467.608	55332.2	63.517	319.698	3406.54
EC	3088.46	89.4363	2290.54	72542.4	73.946	15411.1	3713.04	8219.36	188.967	3962.55	1158.19	185.088	646.989	631.128	130109	198.761	120.559	53605.8	53.4033	152.288	11299.1	636.514	5952.16	32628	12726.5	2886.08	4792.99	195.786	37959.7	97.1631	497.253	369.443	2370.5	681.312	1216.57	417.788	16938.7	1669.16	1807.07	24921	1098.29	5893.99	816.68	21045.8	552.738	53762.7	48.4859	401.623	3947.66
EC	3992.53	112.838	2902.29	84842.3	102.769	15068	4643.01	9852.71	266.406	3339.18	1577.51	262.429	740.527	979.7	198776	445.832	151.067	84131	104.773	167.164	11045.4	811.75	7754.42	46703.7	15064.3	4495.82	6840.27	271.482	32232.3	153.544	987.591	733.719	2440.9	608.761	1202.79	555.664	19544	1783.54	2511.24	21827	1669.19	8048.95	1698.83	17372.1	1280.08	53424.8	44.7584	658.805	4106.04
EC	2133.17	61.1474	806.666	54387	59.995	5045.26	2743.75	5267.68	122.627	1564.66	427.797	267.087	408.58	253.149	181918	532.073	73.9007	76920.4	117.969	59.3235	5859.81	234.982	2590.58	44801.7	8351.62	4532.84	5669	114.169	18169.2	56.6403	198.186	204.747	1196.98	237.451	476.116	161.879	7942	696.323	686.77	10158.9	764.106	6960.22	367.937	9209.73	221.551	43235.4	33.7108	169.658	2600.97
EC	2688.68	71.7614	1286.32	67512.3	57.3301	8252.62	3239.48	7356.01	179.421	2419.12	838.78	193.677	723.657	410.969	174865	300.665	81.7354	73155.3	74.7269	105.673	6976.82	344.145	3981.17	41455.9	9535.92	3828.32	5526.54	164.06	25970.4	83.2376	239.111	260.95	1585.11	330.399	1040.89	260.252	11360.3	972.663	900.716	11859.8	554.418	5947.49	381.186	12693.4	290.812	46847.8	35.6348	246.146	2603.3
EC	3669.44	119.143	2797.8	99762.1	133.046	21433.6	5402.22	10626.3	194.11	5828.35	1111.35	304.43	570.847	967.446	157243	288.51	124.396	65696.2	82.5197	171.286	12882.8	891.139	7689.7	49168.4	18906.6	4727.14	6464.41	217.802	53123.2	118.199	482.292	558.663	2125.96	697.435	1339.5	559.306	19464	2232.24	3302.83	27724.4	1606.46	8852.07	1134.81	17149	892.691	77950.5	79.1279	530.361	6210.85
EC	3317.55	89.9907	1165.9	74714.2	113.969	8200.7	4311.78	8105.68	184.14	1734.33	894.973	445.81	671.891	408.176	263089	1052.4	110.528	115138	243.599	85.5234	12455.7	382.866	4112.96	67206.5	13726.9	7405.7	9728.13	184.915	19501.4	79.6201	490.861	388.023	2899.58	334.773	761.846	271.282	12305	1055.6	1277.43	20809.7	1316.12	12243.8	575.469	13068.8	485.802	48724.1	50.2763	316.834	3104.14
EC	2651.73	69.7448	892.527	64982.2	71.9491	5188.18	3319.67	6737.02	175.135	1742.67	813.397	342.447	536.817	238.241	222864	580.509	147.168	95720.5	131.668	98.286	8955.43	273.045	3243.68	50799.6	9068.33	5026.93	6963.8	146.889	21197	69.1398	411.792	209.26	1512.99	275.574	550.955	218.56	9516.43	707.207	698.633	11381.7	1585.03	7479.43	419.87	10109.6	838.461	50321	38.8522	195.169	2950.44
EC	3405.98	93.7187	1972.4	80841.5	98.0773	11145.3	4275.71	8200.68	207.328	3168.75	1685.23	257.918	556.788	412.762	180470	369.472	160.422	76429.5	89.2422	139.625	8919.08	595.69	5822.75	44648.5	12018.2	4210.83	5784.99	199.971	32598.6	107.119	1609.71	356.399	1899.33	518.702	1030.27	404.325	15598	1299.38	1308.74	18932.9	1981.06	6834.31	724.574	15399	1640.7	55505.2	49.3528	452.306	4162.66
EC	2440.29	85.7634	1433.64	71568.5	71.81	11637.2	3526.17	7455.5	212.828	3306.94	988.939	185.001	627.464	510.283	135295	196.846	129.561	56945.4	50.5113	111.994	8365.34	461.713	4380.4	36809.3	12092.3	3191.17	4737.47	188.052	32194.8	88.6709	429.42	335.415	1903.58	501.856	901.168	357.139	12714.9	1188.27	1244.34	16296.9	1142.27	6211.71	716.121	13962.8	752.46	52972	45.2394	352.6	3648.76
EC	3650.95	101.682	2465.77	79431.5	77.2079	17102.2	4111.27	9315.37	267.819	5714.69	950.821	185.159	729.888	663.914	154160	251.589	345.695	64260.2	62.6291	180.259	11351.4	919.681	7121.85	36890	14790.8	3227.48	5245.4	243.227	49488.5	146.811	701.104	460.159	1796.4	615.478	1135.42	611.519	17049.1	1546.1	1797.45	16118	4462.66	6412.58	2060.82	17130.3	5127.57	69483.4	60.0319	604.689	5356.32
EC	1661.84	53.4636	1139.2	52003.4	46.149	12569.9	2243.63	5445.08	131.21	4153.42	927.589	118.859	439.496	376.851	82372.4	94.8256	74.6457	34527.8	26.0171	91.3724	7027.81	363.22	3278.45	22049.1	10426.8	1670.71	2869.91	134.466	38411.1	64.0269	317.368	227.131	1154.61	429.608	698.035	247.716	10205.9	1185.06	1072.16	11234.3	750.371	4268.25	662.726	12351.8	507.84	51328.1	43.5921	224.506	3516.85
EC	2898.72	87.9824	1791.69	64245.7	74.1304	12970	3360.2	7216.45	209.989	3806.64	935.202	153.616	510.051	456.6	127354	220.688	1106.8	52052.9	58.4119	169.449	8490.88	977.484	5508.97	31870.3	11413.2	2619.68	4249.87	183.644	35551.6	103.961	1973.2	389.84	2093.32	548.975	915.433	516.282	13483.2	1610.24	1682.88	24572.5	10507.5	5281.62	716.609	14530.5	11138.6	50567	50.5872	370.359	3923.41
EC	3282.61	84.6122	1833.07	83338.4	82.2875	14432.6	4344.91	9604.91	212.447	3554.48	863.389	239.076	745.397	621.149	194724	410.062	249.057	82518.8	105.256	131.305	8736.48	544.418	5765.86	52708.9	15717.7	5152	7147.04	210.824	34522.2	111.698	399.987	392.342	1804.27	425.035	1112.3	409.148	16138.8	1197.57	1450.01	15958.5	2884.29	9133.96	1003.63	13926.4	1837.98	59786	42.7036	395.898	4162.73
EC	2747.12	78.046	1399.46	69179.5	76.5998	10318.3	3465.61	7398.12	153.825	2922.07	807.715	245.847	535.743	490.017	164129	329.094	111.39	69061.1	81.9803	106.586	6985.95	391.234	4313.43	42973.5	11723	4242.65	5706.31	151.461	30270.7	74.5136	282.371	311.699	1611.15	369.765	711.923	289.605	12183.3	978.589	1222.77	15086.5	1105.75	6970.86	509.054	13220	762.284	53851	38.2479	276.983	3653.85
EC	2182.66	67.639	1134.31	57794.1	51.1819	11209.2	2634.95	6498.55	130.186	3076.79	694.834	124.944	489.464	463.096	113023	152.258	85.4152	47294.4	42.6598	88.0607	7015.53	359.033	3561.21	28571.3	10938.1	2447.68	3898.55	136.549	31694.3	65.2483	402.382	255.058	1637.88	378.369	789.036	279.798	10541.3	1040.78	1126.31	17144.6	746.82	5118.7	408.195	12442.2	540.946	49275.4	38.7884	242.253	3178.73
EC	2026.62	64.9133	1173.03	57125	46.3345	8665.12	2493.34	5680.51	149.889	2920.55	618.457	143.379	494.668	343.982	102919	116.742	105.564	43356.2	34.5015	95.1868	7219.42	370.078	3363.01	25946.9	8072.92	2076.87	3155.31	145.927	30827.8	65.2238	333.511	238.97	1943.75	424.755	766.501	240.628	10850.5	1089.94	826.703	18428.9	725.553	3920.22	426.775	13379.6	462.598	46763.5	39.1117	251.101	2772.17
EC	3513.43	83.9872	2289.78	71100.9	68.2827	13008.1	3466.08	7912.51	177.448	4156.86	1583.16	142.835	545.07	420.266	150652	229.893	126.429	62916.8	58.0101	159.256	10245.9	581.335	6153.37	32024.5	11573.3	2728.42	4497.65	191.726	40279.2	106.354	1017.83	348.734	2226.35	577.24	1088.97	412.058	15601.9	1354.52	1372.64	25330.7	1147.56	5235.99	559.119	18474.1	721.538	59391.5	40.4983	389.388	4352.04
EC	2114.25	69.7572	900.127	64900.7	72.0721	6784.35	3294.36	6001.57	136.682	2073.63	547.703	242.697	452.277	370.144	169970	394.615	107.852	72079.3	93.6684	78.1371	6196.47	269.278	2755.67	50644.5	10089	5028.41	5774.64	123.244	24722	62.9847	193.143	276.041	1968.38	278.68	661.659	186.242	9353.27	829.665	940.866	14724.2	1094.75	7723.61	447.663	9652.91	476.732	55201.3	48.7182	199.732	3382.78
EC	4334.56	86.5785	2023.03	72889.8	79.5577	13130.4	3697.87	8301.55	164.358	2488.61	1236.72	213.82	529.502	411.266	216754	476.514	106.962	92040.9	112.115	119.149	8818.64	486.207	6009.87	41033.8	14433.3	3772.52	6041.15	165.673	24913.9	101.349	366.514	278.895	1460.5	456.377	852.897	393.997	15019.8	1078.88	1248.85	15960.5	1445.11	7575.04	574.675	17034.6	1055.97	46459.5	37.9134	346.324	3253.93
EC	1036.95	41.5848	682.595	36021.4	31.2378	6170.31	1458.94	3199.88	103.828	1775.21	381.414	77.6234	303.924	233.442	59902.8	68.6202	55.8927	24933.7	19.0341	61.8698	4143.89	232.702	1833.38	16363.6	5477.86	1236.45	1934.33	94.502	18406.9	41.8508	271.746	160.443	992.25	318.44	405.805	148.733	6354.14	710.978	558.307	8335.42	446.062	2628.95	273.841	10557.2	274.947	26361.7	20.9273	154.025	1441.08
EC	4041.4	109.966	2150.78	89375.7	118.845	12609.1	4983.05	8844.29	162.717	2991.77	1038.69	312.05	439.279	374.291	226796	617.975	128.715	96918.8	142.264	133.453	10355.8	595.955	6466.88	58208.2	14920.7	5914.37	7494.22	175.995	30918.8	89.8496	770.996	358.862	1588.85	480.506	847.891	374.265	15584.5	1431.23	1509.33	19249.3	1917.79	9338.72	675.416	14896.6	804.562	59993.3	52.6386	403.692	4338.17
EC	3173.02	86.3697	1739.16	73478.6	83.3566	12231.4	3800.98	8548.09	149.155	2449.28	1025.43	331.63	547.875	378.263	194260	463.848	117.103	81622.5	102.603	118.037	7871.48	483.438	5615.72	46744.6	14776.8	4474.73	6902.19	168.482	25311	87.0404	507.769	352.892	1818.73	398.056	817.515	336.914	14155.3	1212.91	1234.62	18909.1	1495.79	9116.52	464.092	13124.3	702.38	48218.6	45.0249	318.371	3298.48
EC	2674.3	75.9533	1026.46	65762.4	95.6595	8273.74	3533.72	7074.49	157.524	1899.06	722.712	366.101	538.979	363.683	233463	874.035	133.373	99749.9	185.462	84.9154	9676.2	317.511	3724.42	56098.5	13639.7	5774.64	8109.74	163.271	22056.4	80.4971	665.259	319.925	3026.49	297.172	762.75	260.987	10987.9	1011.32	1061.27	21555.3	1518.25	10866.2	456.624	10151.9	580.546	53520.3	55.4059	263.631	3615.34
EC	2988.56	92.5787	2888.05	64950.7	62.4553	21682.5	3075.86	9105.64	194.58	5479.26	1332.89	135.16	674.267	583.474	108705	131.153	124.509	45289.1	38.2186	163.805	13882.6	800.164	7155.02	23356.7	15139.6	1758.92	4426.46	199.952	49349.6	135.457	3198.39	405.768	1992.36	696.274	1567.36	549.459	17163.9	2187.37	2116.64	20163.3	1128.43	5689.27	698.935	19552.7	1495.2	59169.7	40.8771	450.279	4563.36
EC	1552.31	46.0221	1042.11	45551.7	33.1252	11861.2	1803.41	4845.7	131.359	3342.53	542.973	65.781	443.682	342.056	68051.6	54.2346	58.8113	28216.7	19.1892	91.3053	7325.48	339.081	3011.65	15727.7	8853.15	1008.17	2217.68	117.509	31635.7	54.3746	185.89	206.178	1075.4	434.093	539.192	242.894	9441.2	1051.23	831.475	7405.73	430.96	3167.69	346.634	13580.5	396.775	39188.7	25.4766	195.738	2323.74
EC	2483.58	68.2403	2176.32	43486.1	32.6417	12410.7	1742.21	6476.85	196.352	4548.23	1271.34	74.7802	713.077	260.199	83722.7	75.039	82.4005	34563.2	24.9983	130.489	11570.9	506.739	5200.71	11986.9	8320.05	669.584	2564.75	171.562	41657.4	109.098	796.035	223.1	1797.4	539.463	1049.21	356.806	11341.5	1513.21	1329.38	10102.7	437.749	2933.86	389.836	21043.5	673.562	46543.2	36.502	311.16	3159.35
EC	1889.88	51.0857	500.313	43092.8	63.2182	1302	2325.86	3291.47	124.122	502.606	259.091	401.563	457.603	136.749	290349	1621.51	56.9082	130900	373.101	49.8674	13965.8	156.29	1659.37	58631.1	4626.21	6137.73	7619.4	168.158	5059.71	36.2498	113.027	138.687	1015.07	173.216	227.265	92.3376	4241.25	423.401	400.139	6123.08	561.993	7532.04	212.654	7425.88	118.156	16658.3	18.5281	100.363	706.257
EC	2507.44	39.6905	633.077	31055.8	22.9536	4973.23	1144.39	2742.23	92.192	1421.4	289.034	67.6392	201.282	150.17	91258.1	113.278	38.6175	38437.3	33.7975	61.7662	4394.23	194.274	1555.97	10102.9	4439.43	592.99	1672.57	79.6573	18329.1	32.2188	101.65	145.067	684.241	504.568	392.687	134.864	5119.39	1007.88	497.136	4881.39	235.001	2283.04	179.635	26627.6	117.111	30015.3	22.6805	128.772	1926.82
EC	998.541	38.408	393.398	34809.5	38.4324	1329.58	1688.11	2544.67	100.193	534.562	248.061	248.356	395.099	161.98	163645	497.994	55.582	71259	120.443	35.9814	4660.21	116.687	1025.2	43799.2	4128.52	4409.4	4985.11	95.8582	7055.59	33.3883	103.532	161.217	1973.17	162.901	234.178	71.972	3744.62	356.299	327.311	5223.04	427.105	5618.77	205.608	6390.85	128.36	22128.6	19.2378	104.117	880.628
EC	1669.84	48.1728	691.457	45687.5	52.2021	4677.76	2197.02	3777.36	96.327	1244.05	366.545	148.35	300.433	219.557	118889	258.433	65.0394	50556.9	65.6121	55.5492	4068.35	200.629	1927.84	32264	5977.48	3121.79	3476.05	95.5532	14583.8	41.4491	128.105	174.31	946.632	265.654	325.852	126.307	6645.15	630.195	578.934	8411.92	608.965	4371.94	260.14	11104.9	157.712	29265.1	24.7779	136.489	1595.56
EC	1477.08	43.126	795.04	35584.6	26.6606	7358.92	1288.21	3492.18	95.1235	2291.23	591.651	76.6216	303.197	257.656	65276.9	52.3243	42.7077	27196.7	14.8679	70.6105	5792.2	245.402	2178.35	11441.3	5935.58	682.591	1659.77	103.044	24089.8	40.3475	137.649	163.68	803.867	413.193	456.019	182.659	6395.34	879.775	693.463	5771.12	313.69	2309.58	304.558	16972	243.412	31624.2	23.8287	150.456	1871.41
EC	1898.52	71.7784	1343.4	43879.4	50.3671	9142.58	2191.35	5616.75	132.45	2526.58	665.196	134.252	390.379	347.529	97417.8	159.578	96.368	39817.8	46.905	99.314	6639.07	397.665	3663.43	20157.8	8283.33	1664.94	3595.93	139.735	25716.6	64.7606	351.787	254.935	1715.23	417.218	796.203	274.443	10837.2	1207.54	1222.91	19479.1	913.585	4237.29	451.339	11428.7	386.507	38498.9	31.23	257.426	2568.49
EC	1181	43.4923	636.515	40871.9	29.9158	6425.43	1618.55	3597.36	89.0879	1379.01	401.278	79.2334	296.163	195.333	77138.1	76.2333	42.2756	32174.8	24.9291	57.9858	3756.89	188.908	1726.45	20661.1	6404.45	1528.42	2265.85	87.3327	15803.1	36.0631	127.97	160.828	771.964	291.841	335.975	126.13	6269.92	716.902	541.532	5217.59	304.479	3219.44	220.316	10500.5	207.55	25404.9	19.1422	131.764	1288.98
EC	3408.34	45.7842	780.545	36753.3	25.2771	5061.35	1308.52	3356.13	85.4489	1595.78	704.634	92.8451	220.28	132.108	122894	144.073	35.7081	51698.5	36.707	71.676	5526.05	229.601	2112.35	13327.2	4719.27	846.355	1941.54	76.0157	20582.7	39.3144	110.325	127.02	736.73	471.592	403.89	145.435	6175.71	1028.94	747.955	5293.05	265.939	2385.93	176.617	32351.4	146.106	36359.8	25.7436	134.139	2478.6
EC	2676.86	63.997	882.169	56087.6	56.0979	5932.88	2694.26	5983.35	136.713	1459.26	925.462	208.431	427.853	261.063	176309	367.288	65.4557	75383.6	78.6764	78.8398	6451.19	268.183	2948.67	35656.8	8407.97	3134.6	4796.32	118.92	17479.5	58.6679	159.532	205.412	1287.11	307.711	437.628	214.56	8715.19	767.905	764.79	10394	614.481	5633.98	266.401	11766.8	245.544	36407.5	25.9625	203.049	2069.47
EC	1071.06	41.7771	566.725	44341.1	35.0926	4546.15	1899.4	3830.01	109.609	872.718	342.093	163.958	409.242	164.335	91110.8	96.6269	47.349	38682.1	28.6143	52.6902	3232.44	173.852	1592.1	28367.3	6298.56	2396.18	2987.2	97.1529	9617.6	31.7329	119.104	146.146	806.077	239.178	298.182	122.258	6183.66	546.562	456.534	4611.88	374.867	4046.94	225.053	8084.78	209.206	18096.7	12.5023	135.216	742.487
EC	2897.65	54.8689	976.599	46580.2	50.2186	5757.78	2199.24	3924.35	96.6118	1120.22	568.866	124.102	225.249	219.382	143903	328.981	61.418	60517.6	75.3117	75.7284	5808.43	282.811	2822.71	24993.9	6038.44	2257.84	2962.19	120.516	13667.6	47.6813	130.985	178.184	1075.58	334.948	421.909	183.679	8219.78	782.59	781.589	15521.1	622.601	3449.35	238.323	18375.4	231.725	25367.2	19.514	187.779	1656.96
EC	2894.49	65.1485	940.552	46233.2	55.4542	3894.79	2386.88	4100.6	171.452	851.198	830.286	254.445	303.499	206.925	213438	753.791	193.952	92050.2	153.33	81.2351	8980.1	312.168	3157.71	33656.3	5950.72	3288.19	4541.79	398.484	10886	62.653	267.514	256.166	1589.31	291.373	490.179	189.977	8905.54	814.195	854.756	16528	2501.66	4961.75	341.918	12832.3	1037.33	24912	22.1002	242.941	1492.85
EC	1833.38	54.9828	526.42	52169.7	86.034	1603.88	2975.33	3409.51	205.126	544.801	358.206	424.292	488.097	216.933	278811	1727.82	140.94	127714	395.814	59.1898	13664	187.906	1924.1	73556.3	5496.54	8165.65	8433.77	843.032	5855.15	72.0266	142.303	318.41	2914.66	186.932	529.492	125.085	4773.78	538.241	562.1	10837.8	1297.72	8472.05	283.081	6870.39	1266.87	19749	25.2754	212.991	944.929
EC	1935.97	59.5124	1236.64	45845.5	38.6322	13482.7	1946.93	5509.3	124.631	3043.13	696.342	114.361	394.553	416.697	79924.3	80.7907	68.2822	33307.1	22.7548	96.7891	8310.02	412.211	3505.33	16195.9	10122	1130.68	2777.1	122.234	29949.4	61.9286	225.496	261.834	1435.54	529.822	652.433	296.851	10449.8	1383.17	1277.49	17213.9	548.218	3836.51	423.547	16786.4	321.544	39428.2	34.1136	251.047	2671.87
EC	1054.44	30.8968	419.721	26560.1	22.0528	2167.23	1058.23	2209.41	59.2463	757.13	264.721	126.138	170.519	140.236	78181.9	97.5093	42.5856	32907.9	27.511	35.729	1993.42	123.179	1029	16294.3	3022.48	1300.64	1796.06	59.4065	10085	24.4966	75.0907	102.001	673.123	188.728	251.271	72.9542	3860.21	455.774	348.745	5220.36	291.124	2006.11	172.839	9254.4	123.48	19567.1	12.5535	93.0256	860.681
EC	902.897	36.5774	494.145	37663.5	23.9388	5292.17	1315.68	2938.89	103.624	1838.86	334.945	50.3155	339.678	199.111	61313.8	35.1895	66.1015	25674.4	15.0087	46.2568	3444.17	164.478	1319.13	17188.4	5072.66	1084.79	1469.34	95.2861	20447	38.8191	823.748	150.135	770.697	226.891	366.848	103.824	5678.66	542.97	355.586	4738.28	387.545	2173.18	309.027	8247.45	348.025	29914.4	16.8012	122.519	1307.28
EC	2022.02	62.7034	1138.33	46857.6	47.6575	10623.1	2226.22	6247.43	131.457	2645.73	721.719	132.118	491.395	343.24	111688	184.114	125.991	46216.1	51.1375	95.0178	6244.02	357.618	3583.62	24799.3	10370.9	2177.42	4136.8	145.179	27147	68.9675	433.122	295.857	1444.93	322.266	637.752	252.887	10548.8	961.462	852.351	13213.3	1209.94	5240.46	351.027	11931.1	728.471	42716.2	30.4079	261.877	2716.44
EC	2821.35	77.8616	1755.6	61928.1	59.8758	15345.3	2966.63	7817.26	163.894	4535.29	1175.37	142.548	553.484	600.918	121307	155.946	109.855	51363.1	49.4788	123.503	10289.3	628.136	4923.38	27353.3	12547.5	2194.54	4319.09	179.13	45114.9	87.6753	506.911	394.575	1447.89	588.605	1041.74	355.103	15052.5	1691.01	1771.87	14338	1378.58	5581.62	945.101	18664	791.753	62846.4	56.7294	352.723	4402.35
EC	2782.51	75.226	1955.49	56912.3	56.0194	13887.5	2708.48	6344.37	154.812	5569.91	1235.82	109.195	431.404	315.391	86346.2	96.7201	88.3961	36093.6	28.5224	136.27	11493.4	648.506	4961.96	18412.7	9791.72	1338.01	3095.14	154.96	49838.6	78.506	498.93	335.634	1554.33	818.318	1084.88	368.578	14145	1992.39	1206.84	18146.3	841.586	3786.91	427.89	21623.6	575.063	58653	55.0366	330.02	4512.67
EC	2432.02	59.0017	702.804	50936.9	61.1685	4783.47	2618.05	4973.31	139.04	1065.7	512.665	280.845	454.662	221.967	194373	576.286	136.9	83436.4	134.612	69.5102	8130.44	223.895	2342.95	45708	7458.47	4714.28	6146.68	145.179	13597.4	47.0127	331.986	206.026	2459.11	278.667	524.827	140.597	7894.88	698.422	651.085	15035.7	1157.46	6975.42	278.558	13186.9	251.073	32281.7	29.1645	169.872	1736.72
EC	1065.82	41.207	596.139	32890.3	35.867	3682.07	1548.41	2958.04	87.9972	1140.69	374.443	92.0415	256.267	174.571	76275.4	154.209	70.853	31070.9	34.8025	49.7093	3108.19	179.424	1599.61	20513.2	4312.33	1923.29	2342.67	90.559	12345.6	37.2855	161.695	137.801	894.429	212.176	346.163	116.909	5473.54	521.33	445.802	7351.9	555.997	2818.25	262.514	8712.15	250.407	21467	19.5161	136.934	1107.38
EC	2198.09	58.1438	595.466	48692.4	73.3509	2896.96	2654.29	4613.28	133.466	887.053	447.121	406.337	458.383	285.372	256575	1202.46	139.495	115051	279.348	59.7531	11714.7	214.284	2032.72	58459.8	7215.28	6372.64	8379.17	196.103	11345.4	50.818	174.656	291.537	3307.54	217.4	480.712	128.46	6379.47	597.944	650.513	13099.4	1139.18	9570.74	273.693	8879.42	245.185	34843.4	33.9781	155.532	1863.12
EC	4769.59	78.3071	1001.28	69951	95.3918	5832.26	3961.11	6729.53	145.674	1906.36	584.118	422.826	559.656	270.193	298851	1300.35	97.1874	134457	289.276	81.2857	14369	330.854	3257.11	60287.1	8623.7	6289.18	8319.33	163.557	23859.9	61.99	200.542	255.468	1451.43	384.749	512.035	199.815	9696.36	1112.58	1125.38	14850.2	1121.77	8657.74	271.673	19656.8	202.961	58415.4	55.8364	198.298	3645.49
EC	1607.25	38.0074	656.077	43879.5	36.0977	6402.57	1867.78	4204.67	114.305	2063.25	399.93	140.884	404.809	227.122	99579.4	112.165	73.5766	42332	33.6127	63.487	4270.72	228.339	1858.72	24713.8	6686.31	2090.28	2908.02	106.994	23295.6	47.4904	289.024	170.553	1092.01	321.66	447.267	143.342	7272.74	785.735	540.373	8356.68	572.902	3914.05	268.914	12779.3	291.449	39470.7	27.1354	154.518	2196.85
EC	2842.51	85.6863	1699.45	63624.2	69.3639	12077.2	3360.48	7907.5	233.412	2603.38	784.191	246.26	662.185	425.143	171067	382.476	230.84	70277.5	89.0238	127.944	8060.44	554.684	5275.39	39127.1	12442.5	3826.84	6156.97	203.768	27480.8	105.692	6450.19	474.264	3224.57	427.358	1256.86	352.055	15261.2	1257.12	1200.74	27680.9	2133.04	7447.78	976.997	14908.9	1762.61	46694.7	40.5379	374.729	3570.68
EC	3251.61	71.3162	1605.42	57590.2	53.8677	10831	2830.07	7575.5	188.606	3355.58	1117.84	210.876	554.008	491.497	171185	306.399	141.27	71986.1	69.1889	111.416	8074.88	462.049	4838.81	30506.2	11217.4	2566.03	5168.88	211.258	35179.1	73.8219	387.675	333.779	1810.19	404.131	758.803	297.053	12873	1247.44	1141.9	17468.7	1392.54	6108.05	617.319	16315.1	785.223	58761.4	51.6801	314.667	3947.83
EC	1547.77	51.1216	951.166	56474	36.3474	8867.26	2371.06	4990.52	156.668	2123.85	611.714	106.341	541.179	230.189	89204.3	73.4658	94.8661	37787.8	22.3308	81.5765	6635.92	330.191	2886.3	26823.4	8087.35	2079.83	2748.61	156.859	21752.7	70.9914	1604.58	227.363	1551.44	400.873	702.711	205.86	10537.7	900.129	647.653	13185.2	730.263	3832.59	357.872	11862.5	695.631	32118.6	17.251	278.331	1690.31
EC	827.423	35.0621	598.848	40348.6	24.8958	6469.67	1485.54	3112.95	127.303	1903.84	395.657	55.5138	467.798	253.034	57520.1	31.4111	84.8261	23979.5	12.2419	66.5613	4243.94	221.677	1625.22	17693.5	5737.38	1195.41	1513.99	137.184	17822.5	53.1368	404.067	190.582	1038.54	284.621	445.474	133.938	7579.47	597.411	470.279	6164.33	437.845	2445.19	303.541	8129.58	573.172	24079.1	9.48871	181.894	1036.87
EC	3366.36	101.368	2038.89	103408	118.976	19581.4	5366.91	9580.61	187.277	6926.78	898.504	185.908	635.781	521.067	146452	215.794	126.547	61489.2	58.6275	160.666	11929.5	705.192	6209.99	50929.3	16913.1	4867.03	5649.46	196.741	59520.1	106.903	369.449	432.609	1958.14	657.532	1235.26	471.899	18272.1	1765.96	1733.15	22975.1	1690.09	7709.62	846.553	16860.5	1136.32	85384.2	82.0288	404.904	6385.68
EC	2180.1	62.1179	1147.49	52020.9	53.4592	8960.33	2530	5935.55	153.736	2558.6	764.591	146.103	466.892	308.748	120635	213.751	126.802	50437.3	57.812	91.9586	6378.7	355.147	3602.92	29768.1	8893.79	2726.09	4232.66	154.599	26676.5	64.3048	296.689	316.911	1573	344.673	647.463	235.17	10481	1033.65	933.907	13657.9	1178.64	5020.88	370.544	12941.9	517.759	42543.2	35.1421	257.13	2716.27
EC	1702.63	50.0285	759.66	65856.4	49.512	6955.15	3051.12	5319.48	150.761	2607.94	565.764	151.45	528.239	328.139	119714	130.92	108.544	51187.5	32.7975	72.8938	5086.31	282.769	2515.59	40995.4	8371.49	3697.71	3802.85	164.431	26622.9	70.1101	667.721	268.498	1618.24	316.767	615.128	190.037	9341.16	711.266	716.013	11883.6	1005.43	4981.38	755.098	9611.78	563.751	47827.3	32.591	237.518	2746.61
EC	3329.63	82.8616	2235.51	65322.7	77.3171	15505	3418.78	8427.82	208.009	2940.69	1221.79	189.702	638.632	756.235	151892	289.969	184.493	63079.2	76.7397	146.598	10044.5	693.18	6136.56	33233.7	13819.4	2992.76	5427.72	226.228	28230.5	113.598	384.295	579.149	2034.44	550.538	1163.23	446.116	16330.4	1589.34	2125.64	21300.1	2438.57	6832.22	963.485	17869.2	1181	43297.8	34.1423	562.212	3100.02
EC	2546.06	82.4184	1016.32	65142.7	88.8925	7293.65	3528.66	6758.46	214.942	1828.11	862.011	297.507	798.141	385.081	204410	651.276	255.117	85986.2	139.49	103.136	9116.06	338.628	3506.95	60370.6	10576.4	6468.96	7501.85	203.866	19489.6	89.9889	1321.54	435.557	4148.25	279.524	777.626	239.2	10233.6	835.348	883.791	22091.6	1883.8	8736.48	596.716	11562.1	1198.08	40816.7	32.2548	323.132	2489.71
EC	3593.42	58.8879	1117.67	55908.2	64.8938	6717.29	2881.55	5688.43	129.283	1445.8	905.229	319.575	354.768	222.415	227511	794.704	112.436	98998.4	168.561	73.984	10359.8	306.321	3519.53	43580.8	8752.88	4435.65	5885.29	155.595	17737.9	56.9406	190.237	210.072	1117.73	319.961	485.741	203.496	9787.48	920.035	878.984	12688.1	1373.43	6893.11	293.438	17437.9	463.594	37147	28.7947	201.016	2298.01
EC	1691.92	38.8252	603.61	34871.2	25.2479	5046.49	1358.97	3131.69	83.9296	908.938	368.165	112.48	251.636	142.594	85486.4	85.6618	46.5869	36028.2	23.454	57.0506	4018.9	185.131	1667.63	16671.4	4849.97	1229.18	2044.54	77.2545	11439.8	31.3859	96.7929	125.959	653.124	322.262	336.127	121.672	6067.93	717.24	483.908	4598.04	338.447	2585.99	185.117	15010.2	201.414	19530.5	11.1796	120.266	952.479
EC	1403.73	41.8822	500.499	53444.4	36.6211	4026.28	2306.03	3715.13	126.357	1077.78	300.238	152.153	459.62	281.576	138842	186.638	236.679	59508.8	48.1709	60.1067	2555.07	175.196	1354.27	44384.4	6821.93	4106.35	3778.17	102.511	13908.2	46.9362	123.582	217.413	2425.45	208.002	360.514	114.088	6091.57	534.746	532.068	11862.8	1737.54	5214.38	267.279	7783.87	687.569	31169	19.3619	138.346	1364.25
EC	1548.95	34.648	427.994	30869	26.4004	2784.01	1354.93	3001.64	95.6796	716.499	279.547	167.243	279.96	150.833	120144	224.636	312.249	50983.5	55.6894	46.5356	3195.2	172.119	1267.84	23393.1	4243.55	2099.42	3341.4	81.7109	9821.33	35.2327	332.277	133.671	1772.06	214.685	354.797	93.3179	5192.28	542.238	433.159	9986.52	2137.54	3677.81	223.899	10593.2	891.77	21232.9	14.2878	111.208	909.813
EC	1969.21	53.4804	599.076	49971.6	54.0761	3320.09	2621.93	4526.38	142.318	997.736	447.762	450.169	473.375	209.439	215319	697.26	279.796	92550	164.556	69.2055	8100.2	216.536	2043.78	50947.8	6415.33	5265.4	6970.77	151.584	13853.1	47.39	456.102	215.63	3322.57	225.99	504.383	138.457	6897.63	607.998	578.188	14588.4	2113.19	7225.9	298.36	9972.25	583.249	36945.5	29.6312	161.961	1860.41
EC	2054.75	57.5524	806.352	57699.5	56.0355	5687.54	2937.65	5270.2	180.676	1861.95	583.289	154.908	472.104	317.663	160250	352.204	791.906	66979.3	74.6755	107.225	5538.03	367.534	2928.66	43128.6	8110.86	4216.47	5012.8	148.153	20384.8	76.2587	243.389	280.485	1677.01	277.828	615.678	230.352	8513.28	930.564	942.078	12660.5	6270.69	5741.23	524.804	9942.91	3820.8	40875.4	30.8355	238.836	2380.22
EC	1873.86	54.0292	1012.12	45465.3	42.1349	8373.21	2203.16	5392.52	149.401	2169.82	589.599	124.331	478.165	532.09	110466	199.959	128.97	45611.7	47.8456	80.6811	5260.19	342.857	3089.97	26262.1	8603.89	2430.74	3806.49	129.483	22695	64.8597	269.361	325.018	1519.97	287.576	574.363	236.712	9228.38	813.238	1062.98	13207	1260.05	4644.14	630.765	10926.3	819.121	36829.3	29.6205	258.702	2261.69
EC	2723.42	71.0274	1221.03	69690	68.9335	9906.82	3416.58	6993.82	179.942	3274.6	1288.41	213.799	540.672	424.049	161991	266.898	241.06	68353.6	68.0116	112.093	7094.51	427.652	3915.41	41632.8	10918	3799.61	5175.05	163.543	33508.9	81.1803	440.607	353.783	1630.86	437.439	762.483	306.202	11769.7	1060.04	1062.35	13912.1	2687.22	6302.74	517.401	15103.2	1560.84	58022	46.312	301.752	3753.67
EC	3975.41	58.7558	2391.84	32732.6	21.8674	5433.87	1428.28	5408.23	169.162	1267.95	725.553	107.046	1055.81	304.375	230009	561.906	361.144	99974.7	109.009	94.1508	9445.11	297.665	5352.15	21436	6810.42	1775.76	4334.45	227.22	13750.6	92.0271	223.29	336.532	979.66	245.311	706.14	166.352	13870.6	647.023	671.037	10083.7	1938.49	4864.35	342.714	16867	2186.86	27402.3	18.7115	235.63	1601.44
EC	1931.94	56.1089	1073.66	43348	37.8215	10159.2	2029.51	5540.03	122.856	2591.19	547.646	113.179	446.091	342.218	100823	157.221	175.27	41543	41.8885	86.6768	5966.99	366.72	3332.01	21000.8	9449.84	1748.76	3341.34	128.288	26070	63.9266	373.902	298.041	1431.4	323.075	625.978	260.818	9735.57	990.494	893.418	13712	1903.24	4495.28	334.94	11829.3	1186.56	39413	34.1362	239.674	2484.98
EC	3091.01	85.2648	1636.71	71977.1	76.5521	13227	3691.93	8261.83	210.97	3142.16	1012.06	188.278	602.238	782.458	163884	299.785	245.876	68580.1	75.7466	133.679	8649.97	625.473	5191.08	39823.7	13180.6	3627.49	5642.61	214.846	32403.7	97.1254	483.332	574.206	1900.76	557.512	945.676	407.91	15089.9	1483.46	2012.32	17762.7	3104.13	6981.07	1203.83	16771.9	1800.34	53693.6	39.1468	462.236	3565.11
EC	2011.98	61.2653	1304.36	55633.8	52.3092	11566.6	2680.51	5792.67	161.481	4062.96	723.421	112.522	478.419	382.903	81458.6	96.1349	121.119	34163.4	26.6355	102.831	8598.49	510.159	3768.5	22035.2	8981.31	1771.35	3050.38	153.953	36927.7	68.9039	594.495	294.592	1682.27	612.51	870.861	314.045	12019	1365.77	1115.02	17170.2	1256.19	3872.94	455.526	15481.7	919.144	47724	39.642	288.199	3277.71
EC	2349.66	51.4061	640.779	51057.3	60.1555	4228.55	2597.44	4769.35	126.478	949.957	470.242	271.659	421.269	216.724	196940	557.39	176.806	84275.4	129.663	64.0374	7633.81	209.988	2089.09	47228.2	7255.26	4823.75	6001.03	132.971	12389.5	41.1648	331.599	204.632	2534.02	240.71	490.297	130.856	7600.29	642.302	592.538	14627.8	1564.37	7001.2	275.17	12535.8	363.196	30633.6	20.1595	157.392	1569.27
EC	3171.51	63.7296	682.373	56424.5	88.2807	3737.72	3124.29	5668.78	165.4	949.64	542.484	505.906	617.574	407.217	327509	2021.14	376.872	158835	459.55	75.1697	17374.9	266.762	2866.95	69237.1	8927	7675.06	10604.1	249.523	12129.1	76.2359	203.169	476.69	4708.91	227.614	666.336	170.315	8077.99	788.129	960.077	18675.1	2969.91	11721.1	396.386	11423.1	773.146	36745.2	37.434	217.457	1971.58
EC	2776.44	89.2392	1444.12	63217.9	77.8346	10859.1	3510.57	7365.86	256.145	2437.56	1034.24	235.196	626.744	469.676	173917	421.821	600.466	71550.7	97.2908	138.06	7805.99	585.883	4887.6	41383.6	12130.4	4099.97	6148.06	292.376	25004.5	117.347	5460.72	575.974	3197.6	400.104	1197.24	388.544	13764.1	1332.92	1474.84	28290.1	5418.58	7537.99	1100.98	13262.1	4465.1	44876.6	45.1019	410.688	3534.23
EC	3144.03	56.8067	693.997	58942.2	69.4002	3782.13	3085.2	5224.01	132.021	1037.15	416.74	347.518	449.267	264.534	263507	1026.62	114.743	116696	229.191	75.9792	10806.6	242.509	2390.36	56786.6	6978.72	5837.32	7174.54	160.615	13563.8	53.2595	140.976	223.251	1756.58	264.046	420.373	145.221	7963.92	714.585	757.436	13292.3	1405.24	7597.4	265.839	13904.6	317.712	36130.2	27.5541	150.054	1879.71
EC	1527.94	43.8683	634.223	48813.1	38.675	5319.48	2223.97	4250.64	131.11	1720.51	441.681	158.688	422.658	228.275	115381	162.046	111.798	49074.6	44.082	63.9622	3708.62	226.171	1988.58	32545.2	6619.29	2846.39	3490.3	110.669	18963.6	45.8304	279.98	198.012	1237.6	268.03	447.802	148.04	7438.3	659.038	541.818	8550.77	952.489	4437.51	284.956	9262.16	462.953	35743.4	21.8506	161.811	1833.68
EC	3316.39	92.6007	1278.54	79406.6	114.159	8951.4	4431.72	7817.61	218.237	2004.97	1021.14	352.458	672.485	436.07	245721	905.48	444.68	105672	191.259	116.746	11258	459.491	4601.26	68265.3	13230.6	7224.81	8247.34	283.411	21004.5	110.411	957.956	541.38	3455.74	324.566	808.764	299.596	11902.5	1203.55	1329.16	23720.2	4086.6	10229	823.467	10512.7	2205.14	46474.9	46.5897	430.31	3096.95
EC	1729.32	51.552	821.016	52702.9	39.1664	7531.3	2272.9	5271.51	161.973	2543.99	758.702	141.811	538.606	367.184	120808	149.874	174.949	51095.6	35.932	85.6584	5267.26	308.278	2601.98	29894.4	8571.88	2466.71	3713.43	143.029	26525.3	59.6246	384.698	276.62	1822.7	320.314	572.873	203.798	9352.78	789.265	783.803	12495.4	1544	4826.46	490.807	10850.2	1048.15	44795.2	32.6792	234.14	2510.13
EC	2428.3	67.4317	1357.03	54350.6	52.0731	10264.6	2586.39	5678.8	139.524	2223.64	619.461	135.675	403.878	275.658	104954	146.929	169.495	43543.6	40.5838	98.3744	7683.91	518.465	4004.5	25368.8	8561.55	2173.13	3453.01	143.165	23422.6	66.8665	1070.7	300.039	1658.32	535.061	815.234	272.455	11778.7	1288.88	1072.73	18576.4	1906.23	4149.29	386.986	18356.3	1307.22	34855.8	29.0057	319.794	2271.73
EC	2429.27	67.8717	1263.06	71872.6	62.2133	12138	3387.64	6956.61	173.266	3459.97	724.697	148.498	545.093	400.794	140684	192.456	221.197	58979	44.8079	101.639	7342.14	483.659	4108.18	40308.6	12037.7	3596.82	4552.61	150.028	35224.1	82.3116	1397.81	352.307	1649.49	430.035	803.9	299.569	12843	1149.81	1067.98	15761.6	2794.84	6034.33	756.704	12988.7	1863.95	57078.7	40.4072	276.731	3656.99
EC	2756.9	58.6528	889.263	58569.9	50.0715	8453.67	2614.84	5262.28	114.476	2654.36	582.133	200.903	312.457	286.333	141137	224.194	51.5178	60488.5	58.7206	86.4865	7735.3	303.193	3029.28	31804.8	8987.03	2720	3696.45	94.6216	30746.8	42.9265	136.457	193.023	639.094	446.504	558.654	191.544	8055.56	1240.18	1180.17	7700.48	539.178	5497.99	526.594	18798.7	319.246	51027.1	42.4977	127.947	3239.91
EC	3497.81	99.4261	2825.36	64483.2	68.0078	13434.9	3265.09	7482.34	242.634	5058.53	652.067	175.836	582.286	1399.86	142229	229.346	153.215	59955.7	61.2232	144.7	12341	976.426	6632.68	30210.9	12297	2659.92	4853.16	297.71	48674.4	102.13	253.117	905.426	2067.1	731.083	1061.71	475.793	17680.3	1912.98	3916.38	19180.8	1673.15	6054.22	1764.65	26703	2946.76	66277.3	65.4473	705.82	4722.6
EC	4428.44	120.208	4203.62	74079.5	82.1678	19519.9	3759.32	8184.08	187.956	6147.92	1468.66	194.556	591.08	1355.73	132722	206.561	137.51	56171	59.4791	207.561	17501.2	1005.57	8752.35	27819.3	15714.2	2428.11	5666.34	275.48	55352.4	127.579	381.172	584.345	2347.64	1229.61	1693.64	565.429	23757.4	2597.17	4774.69	21216.1	2105.75	6500.7	980.157	44125.8	1346.52	77996.1	82.546	674.354	6449.68
EC	3412.64	114.213	2187.99	78217.3	90.8344	13275.1	4046.45	7460.62	181.969	3464.74	838.061	220.581	511.79	494.274	151045	305.95	160.06	62586.8	69.2029	133.421	11344.6	582.196	5487.21	37198.9	12625.4	3345.77	5293.98	175.161	35233.1	79.0501	253.271	405.625	2200.16	731.187	950.854	379.916	15935.5	1859.43	1855.03	24730.5	1619.97	6875.39	613.336	24224.6	1036.5	55975.1	51.0615	339.664	4037.24
EC	3264.49	62.9437	1398.26	53882.5	18.4335	9189.9	2296.9	5095.58	146.958	2889.47	850.269	127.688	354.75	289.46	134103	200.944	45.0902	56500.4	50.7043	108.76	9894.06	381.486	3801.13	25456.9	9359.12	2140.7	3739.13	106.982	33781.1	56.645	154.515	196.006	1038.2	673.171	782.633	249.511	10428.8	1804.42	1171.93	11248.8	449.727	5191.69	140.479	29312.3	294.966	56952.4	50.1248	165.579	4022.59
EC	4552.83	133.239	5047.13	76053.1	105.054	24427.3	3909.78	9525.11	212.255	6701.51	1132.41	199.404	809.051	1064.68	148288	277.906	347.859	60929.3	71.8154	223.233	18585.4	1230.82	10497.2	29587.6	18806.6	2608.84	6628.86	390.299	58137.6	168.168	1576.56	771.1	3744.88	1227.3	2166.41	750.034	32179.8	2675.05	3573.6	54853.5	4943.08	7423.03	1207.9	40229.8	2948.17	77072.7	79.4782	905.29	6702.1
EC	4062.11	108.826	1980.38	84597.3	113.242	14927.2	4537.88	9670.52	182.1	3839.13	997.382	369.395	555.72	852.661	205490	513.474	222.499	87405.2	119.634	133.901	11286.5	726.665	5854.36	46870.1	16473.3	4299.4	7008.42	236.137	36521.8	115.541	516.492	630.929	2460.03	619.893	1081.02	421.131	17675	1828.24	2801.48	30253.4	2519.9	10442.3	938.296	19190.3	1837.56	60070.9	60.5617	594.993	4170.46
EC	2359.66	57.255	674.672	68748.7	64.545	8409.95	3284.06	5987.45	145.836	2220.62	479.308	238.495	505.7	817.384	164220	303.374	133.28	71078.6	80.1988	73.4644	6321.43	304.997	2565.89	44514.5	10169.2	4068.16	4625.27	182.015	25320.2	75.6473	580.226	383.868	1696.87	326.653	685.533	191.65	9216.09	788.736	2000.47	14872	1197.2	7170.13	743.849	10259.3	1229.1	45407.8	32.1894	282.678	2562.18
EC	3545	104.66	3242	80941.7	86.1829	24103.9	3892.25	8283.41	217.586	6271.24	1528.55	162.62	700.036	996.612	120311	171.817	135.791	51030.2	44.9625	163.505	16075.1	954.546	7983.24	31332	17805.2	2674.66	5113.24	334.509	54952.1	161.518	423.417	665.205	2233.83	1197.52	1368.62	618.316	20271.7	1955.02	3246.52	13866.2	2739.93	6315.58	1605.05	37777	1934.58	73528.8	76.6137	753.564	5957.48
EC	4055.37	87.0072	1341.45	84934.2	117.821	8786.26	4618.52	8948.36	179.593	2287.6	944.438	370.826	537.867	371.004	258416	879.165	177.47	112031	198.288	90.587	7745.72	405.438	4376.11	58765.7	12170.5	5743.11	7604.71	176.632	25518.7	89.5893	319.318	341.42	2632.36	348.778	666.559	263.102	13848.7	1042.95	1077.09	24095.3	2056.4	10228.1	557.674	13733.8	982.959	52793	49.9784	333.43	3263.68
EC	3808.48	99.9839	2599.52	74122.5	85.8136	13112	3815.76	8151.86	197.594	3139.14	717.923	208.326	548.603	449.634	175282	370.416	143.749	73503.9	92.5238	129.556	11343.3	711.401	6185.54	37048.3	13201.2	3360.79	5845.72	232.723	31391.9	120.613	776.856	526.134	1860.72	672.606	1007.47	400.864	17311.6	1566.4	1572.71	17356.7	2120.66	7378.42	765.743	24786.8	-583.288	56003.2	45.737	604.735	3986.96
EC	4353.37	92.4044	1511.57	77702.9	100.558	8212.89	4187.16	8416.45	188.744	2621.64	906.695	379.947	546.732	557.197	266804	910.687	362.03	115012	190.42	108.897	7822.87	463.246	4526.95	53249.3	11330.5	5021.79	7087.48	194.344	28250.1	76.133	200.423	413.957	1879.28	351.232	658.315	293.122	13309	1070.24	1472.66	16376	5234.39	9255.28	343.52	14805.8	4983.16	55563.2	47.5917	293.072	3685.61
EC	2370.98	87.7564	2697.64	59846.2	60.3487	19655.5	2802.02	6543.55	218.855	5531.34	893.556	122.81	637.911	1091.9	82765.1	87.6	80.4268	34513.4	27.481	158.384	14864.8	880.814	6376.25	23378.7	14165.3	2042.38	4264.04	260.265	50756.4	126.082	354.719	546.426	1729.83	1065.1	1410.83	481.024	16733.9	2389.21	3478.51	11815.6	1154.42	5169.91	1781.44	28808.2	2510.02	59784.6	55.7855	530.938	4547.61
EC	2138.51	83.8677	1872.56	58969.6	60.8041	13545.6	2743.23	6411.7	128.899	4863.36	593.925	178.545	447.413	1116.68	96841.7	123.95	91.8829	40643.1	38.1635	128.849	11678.6	563.584	4799.98	26912.7	12073.3	2348.79	3942.99	152.959	47687.9	86.6926	252.553	406.398	1310.04	669.404	901.436	340.325	13094.1	1896.33	3173.68	15731.2	983.091	5736.61	534.33	15547.6	1077.42	55481.3	51.3597	260.982	3658.8
EC	2944.94	99.9992	3320.69	55218	59.3354	18449	2666.77	7513.83	192.023	2836.78	783.573	160.213	619.635	715.965	103047	131.077	154.821	43181.6	39.3825	167.467	15677.3	777.466	7109.35	23566.2	14244.6	2088.67	5068.92	230.098	29769.8	92.6077	306.436	432.042	1870.05	985.131	1368.71	456.389	19098.6	2411.55	2460.81	17855.4	1515.39	5835.15	882.423	30685.3	-591.176	51305	48.7137	428.425	3962.8
EC	2206.5	58.1811	262.975	72523.5	88.1036	2978.47	4128.12	7211.04	131.481	712.645	319.834	661.664	629.954	200.223	317106	1460.69	133.671	145422	344.492	47.0957	3877.47	118.926	1824.02	94425.8	8860.2	10617.4	11993.3	113.83	9837.21	47.0949	129.849	334.634	2784.31	-43.9097	321.89	105.065	6158.05	219.944	276.242	7520.25	1101.18	13544.1	112.489	-2358.85	13.1609	32833.1	29.9718	142.097	1400.47
EC	3471.46	84.6767	2755.17	65398.2	55.8177	17443.4	3124.75	8020.77	189.59	3184.82	638.823	147.333	681.257	1206.39	132168	213.372	125.027	56251.2	55.3655	142.557	13540.8	675.631	6582.08	29266.1	14910.6	2600.61	5033.1	217.895	30670.3	100.129	280.939	439.823	1816.89	754.395	1138.46	454.595	19486.8	1776.26	3389.18	19963.1	1724.29	6660.98	899.529	27639.6	-581.683	53822.2	49.1623	437.178	3950.92
EC	2787.6	70.0403	1009.64	64831.4	60.2091	10543.5	3061.05	7101.95	179.601	2513.93	512.733	216.59	589.34	734.175	163595	305.528	110.568	70129	72.5442	87.1702	7846.56	353.505	3513.53	39799	11685.6	3627.61	4914.83	160.27	26681.1	83.1831	193.738	310.157	1829.4	294.394	607.8	244.576	10941.5	950.283	1686.79	16929.7	860.778	6865.46	691.978	12677.5	957.899	46365.3	40.983	334.802	2797.24
EC	3667.73	101.019	2950.12	72043.4	80.343	15998.4	3501.8	7833.6	222.234	4303.21	1224.63	162.075	546.445	635.011	140690	229.021	98.505	59479	60.6378	157.597	13363.7	706.356	6762.85	31892	13878.9	2722.19	5176.63	240.1	41508.8	100.853	286.13	470.996	1750.75	784.8	1065.54	427.883	18101.5	1832.68	2165.6	11417.8	1438.66	6289.65	1803.53	30481.6	-586.752	63313	57.0372	500.884	4733.66
EC	2290.3	57.309	252.528	67226.9	74.2988	4401.92	3438.88	6340.53	117.677	952.92	429.485	367.424	499.305	232.769	235317	696.676	118.668	102914	159.451	52.6091	3650.79	140.79	1778.51	63789.7	7916.94	6408.51	6858.33	103.192	12794.4	49.5807	113.534	245.074	2389.57	22.919	278.649	117.743	6283.89	319.031	374.298	11027	500.833	7885.09	218.909	2048.85	687.512	32270.4	22.007	150.316	1511.19
EC	3522.31	109.669	3727.09	70690.7	76.1156	31161.6	3317.02	9293.39	200.552	6476.41	718.116	171.476	807.945	523.275	110944	148.95	118.748	46619.7	43.6889	183.179	18598.8	899.187	9061.2	26412.4	21243.3	2288.87	5404.43	203.551	54603.9	114.956	565.702	402.789	2025.94	1103.4	1535.09	719.007	21639.7	2291.43	2216.69	16856.4	1693.67	6694.38	645.932	37062	2007	69900.2	74.8137	441.642	5638.22
EC	3510.27	103.909	3860.57	65630.3	72.7569	16374.3	3228.84	7348.92	250.528	3955.09	773.052	153.501	743.902	314.812	121397	187.787	110.587	50871.5	51.6181	187.328	14725.7	756.11	7632.57	26776.1	12815	2359.56	4903.1	252.374	38264.7	165.07	5601.76	476.106	2204.16	877.054	1793.26	457.217	22026.8	1907.34	1190.54	13757.3	2039.01	5239.82	653.944	33096.1	2833.25	58799.6	53.1432	449.675	4757.81
EC	250.044	-1.13209	-231.741	5766.82	-1.57781	310.11	170.093	-449.435	-0.994043	-227.968	-45.3198	32.3465	118.066	-82.7875	66399.1	70.7389	-55.1598	26898.9	20.2607	-5.93531	-238.077	-55.2908	-187.09	14859.6	207.892	1416.01	-60.8876	-25.4837	-1909.78	2.55813	-12.8513	-90.289	-633.787	-118.897	-121.16	-4.49508	-520.714	-284.346	-177.021	-1389.26	-344.966	-174.211	-181.207	-3662.94	-577.114	4098.64	3.14796	-45.9869	18.7088
EC	3585.64	80.9457	973.379	79131.9	111.924	6884.49	4208.91	7796.68	168.36	1529.11	677.282	384.165	559.269	437.838	257046	866.282	141.429	110748	189.518	87.2534	6295.5	294.412	3280.06	59032.5	10166.6	5885.36	7136.3	160.103	17859.3	55.603	140.159	338.358	1608.34	255.098	454.218	215.254	10168.8	816.995	1107.7	11755.9	1456.49	9194.13	257.555	10272.9	87.9646	41626.6	33.2144	235.649	2460.78
EC	2111.3	81.7952	2069.24	57626.8	56.6789	12750.3	2785.01	6450.18	179.79	3843.14	1126.63	144.838	521.702	514.061	98698	127.039	61.0847	41445.8	33.0436	123.552	10924.9	525.792	4808.94	28745.2	11177.3	2559.08	4042.03	176.124	38041.9	94.5267	218.617	346.54	1120.26	553.028	870.634	316.812	13911.6	1612.37	1465.56	8172.78	778.336	5142.42	583.622	17146.5	1599.67	49661.9	40.6599	356.957	3290.38
EC	1965.51	60.4641	922.809	64622.1	52.5335	12339.2	2999.77	5419.57	143.275	3242.28	568.87	127.129	441.026	300.739	106011	130.174	73.0231	44815.4	37.6833	91.7694	8072.25	319.363	3248.65	34212.9	10526.3	3052.81	3176.11	136.808	33056.6	63.6962	215.934	179.983	861.978	326.972	621.197	245.238	8727.26	899.732	784.772	9282.42	1093.16	4141.06	1026.68	12430.8	1000.22	45320	35.7512	191.797	2781.32
EC	2326.69	73.9587	443.928	83053.7	117.982	4434.8	4707.24	7827.04	214.186	1171.65	421.214	458.873	655.06	501.43	267018	933.563	163.891	117025	215.086	67.033	3633.04	192.936	2466.42	86470.1	9668.42	9573.86	10032.6	187.355	14401.8	89.0742	160.385	398.474	3907.24	17.6824	375.481	157.314	8444.05	678.44	712.872	13839.5	1127.44	11447.4	488.212	-56.4362	1205.8	38296.4	28.4804	237.566	1810.56
EC	3596.47	96.4846	1734.03	88344.9	122.013	11594.3	4851.19	9635.82	264.004	2537.26	651.834	286.759	781.528	704.217	224717	659.867	230.38	95302.2	147.253	112.055	8658.4	454.476	5261.79	57973.7	14436.4	5713.2	7339.9	238.453	23939.4	109.343	1800.23	537.311	3716.83	323.34	886.903	329.878	15878.9	1293.17	1438.26	26459.8	2193.14	9190.85	926.919	10998.6	2541.8	46247.7	38.7298	364.394	2895.28
EC	3890.97	103.435	1849.15	86340.3	114.671	10443.2	4618.19	8380.21	170.843	2944.28	946.607	274.831	508.375	370.91	188540	465.87	152.766	80410.8	108.781	129.979	10135.6	480.913	5059.14	46006.4	12093.1	4333.58	5991.46	176.311	30478	82.5455	291.348	327.48	2303.12	574.316	956.041	311.636	15407.3	1331.6	1304.06	26141.7	1783.66	7819.96	561.477	18801.9	1181.94	54391.2	53.0072	285.546	3760.76
EC	3782.84	102.968	3305.26	66564.5	75.475	14682.1	3265.81	6724.68	186.778	3788.46	1833.43	158.118	478.148	422.292	119698	184.678	86.5163	50339	53.1824	187.769	14811.7	810.266	7022.58	26235.7	12818.7	2327.97	5425.97	205.4	38569.9	102.272	365.912	425.033	1910.06	1293.68	1331.42	463.482	18878.7	2329.36	1930.16	15902.9	2046.22	5751.97	546.699	42290.6	1086.15	66304.7	65.933	482.303	5561.33
EC	3715.75	110.148	3445.6	70073.4	75.1833	10910.6	3651.87	8233.93	211.784	2599.8	1745.88	231.045	621.091	355.67	155033	281.838	118.763	65256.9	66.957	181.616	12938.9	620.707	6801.93	32780	10938	2942.24	5343.78	250.889	26072.5	96.6992	426.221	341.353	1966.25	691.412	1118.01	410.779	17502.9	1506.14	1147.53	6799.89	1458.24	5708.7	322.789	22439.5	645.24	47357.7	38.3257	450.644	3468.48
EC	5246.09	126.668	2411.18	91178.4	139.216	10798.1	5089.98	8947.4	239.058	2908.99	602.198	361.005	650.867	935.869	267082	921.373	411.122	113998	193.123	137.718	9742.27	786.292	6726.14	52956.3	12890.4	5116.6	7100.17	319.363	28477.6	121.592	527.618	806.273	4462.22	585.747	954.611	420.217	22279.4	2662.5	2477.76	49998.1	6143.77	8546.33	2347.17	22531.4	-480.31	57656.1	53.8689	544.489	4249.23
EC	3523.33	91.2947	1114.51	87333.2	121.555	8572.77	4732.53	8281.19	169.426	1887.4	598.282	305.788	653.925	871.746	246675	759.436	261.856	105455	164.344	102.8	6783.13	365.719	3776.31	63574.2	11643.3	6383.16	6974.96	165.712	19911.6	90.9633	224.511	474.538	1998.46	209.362	547.979	242.726	11759	1451.62	1527.63	14549.6	1342.85	9022.72	1213.77	8676.12	1250.39	42468.1	34.369	496.903	2430.59
EC	2940.9	73.179	596.423	68980.2	78.4871	4917.37	3749.61	7597.19	144.623	1405.76	457.38	492.483	563.971	341.793	274343	1061.66	131.223	120401	246.77	61.1317	4276.48	208.925	2559.48	65194.3	9159.66	6932.59	8544.5	127.108	17145.5	51.9884	131.139	273.706	2224.89	66.0248	346.286	153.013	8575.34	493.404	592.316	11692.8	1157.88	10149.7	533.018	3297.77	218.732	41884	33.5462	184.572	2101.4
EC	3433.18	83.5775	488.768	87613.3	118.933	4517.73	4873.41	7734.4	135.334	877.84	371.216	524.861	479.52	270.666	333731	1715.2	107.98	154583	384.075	60.0504	5620.83	178.823	2439.28	92455.2	9965.58	10213	10121.1	110.979	10987.6	56.4029	111.24	257.026	1488.6	27.7827	237.875	139.843	7186.3	464.957	533.517	8964.86	1068.26	11919.3	205.643	2385.59	671.119	34224.5	27.6081	200.563	1681.63
EC	3706.87	94.262	945.277	86364.9	126.139	5251.13	5013.59	8256.24	157.764	1532.02	428.845	463.913	521.505	300.999	295057	1271.88	182.647	131063	279.082	84.723	5446.84	295.374	3557.06	73036.9	9220.01	7902.22	9011.97	164.673	17334.1	82.4896	808.572	364.98	3540.65	158.632	564.961	209.047	11193.3	622.154	670.397	22746.8	1521.68	9855.72	318.843	6095.44	1084.55	42859	40.5467	237.482	2321.4
EC	2418.14	57.9517	133.8	66152	103.68	1831.12	3901.84	6559.17	146.17	442.111	284.331	966.775	521.034	138.508	352129	2032.38	106.045	168224	480.122	42.6347	4664.09	79.2234	1340.5	91128.6	7267.89	10454.3	12186.6	108.283	6372.25	34.8587	85.3658	220.928	3044.4	-48.9307	182.106	96.6579	4639.18	143.414	194.123	7375.65	922.911	12932	61.7342	-2592.26	2.76718	28022	25.111	77.9507	1169.8
EC	3218.65	72.0624	1236.14	66648.2	81.445	10763.9	3280.79	7298.96	162.263	2590.97	638.754	223.404	525.485	424.771	167394	360.124	85.056	71573.7	91.9761	104.791	8789.09	379.609	3894.08	37907.9	11830.8	3415.74	5445.88	144.527	28156.2	66.3518	198.868	267.209	1607.48	543.229	718.591	258.222	12061.7	1283.67	1468.04	16044.9	868.213	7789.61	630.274	18694.8	745.899	51234	46.1632	194.63	3350.1
EC	1432.33	35.0332	-11.867	49110.6	61.4786	1419.9	2474.52	4366.56	89.6014	260.847	186.479	604.329	448.874	30.3772	259920	1038.44	52.1349	114568	257.741	26.7787	1519.38	25.7513	705.273	68580.6	5142.53	7275.37	7978.19	51.4921	4898.18	23.5107	54.0274	79.336	893.282	-82.3526	40.4712	63.0983	2342.22	-48.2451	14.2735	2409	504.906	8698.04	-54.4912	-3688.91	-349.343	21687.9	14.5183	25.899	815.871
EC	2907.43	71.6229	2278.01	40014	30.5863	18324.8	1863.76	6753.93	226.566	4491.3	1169.1	139.828	721.984	541.144	100682	143.18	103.051	42206	41.2487	140.631	13092.8	609.385	5918.47	19246.9	13841.2	1791.53	4463.43	190.568	42266	117.621	437.959	320.24	1609.58	714.813	1152.92	464.694	14661.6	1843.62	1749.83	14228.2	924.466	5079.84	846.603	31806.1	942.631	59514.6	57.8992	327.169	2384.2
EC	4215.87	105.082	2600.57	79090.4	88.7981	14308.4	4219.45	9666.77	284.989	3491.1	788.43	250.688	830.495	514.192	204190	487.704	187.522	86306.4	116.027	173.285	11522.9	622.888	6413.48	41975	14394.2	3850.16	7038.82	292.916	31879	116.879	1419.68	518.001	2422.78	586.717	1658.11	434.124	18708.4	1264.02	1351.89	17436.7	1828.64	8034.39	1225.37	22867.5	2884.65	56441.1	44.4316	440.468	4040.13
EC	3475.74	83.7409	932.64	74317.9	101.173	4966.13	4154.84	7540.77	143.277	988.01	395.448	389.68	468.812	178.055	266544	985.648	139.815	113782	206.565	77.3276	5289.17	284.886	3198.02	58628.3	7905.14	5826.67	7403.6	120.092	12432.4	68.8332	619.011	260.863	2332.95	157.228	477.691	207.753	9945.48	592.571	514.059	18372.2	1065.6	8037.48	130.752	6762.61	560.546	33936.4	25.6794	202.508	1902.33
EC	2191.1	38.8989	-36.1564	51314.8	62.6113	737.35	2768.32	4855.61	99.6299	156.47	301.965	680.577	515.317	65.7468	373965	1931.22	79.428	176513	467.883	25.3422	2940.2	23.0094	733.86	79016.6	4349.29	8446.55	10410.2	62.9564	4125.95	26.6771	63.9415	145.325	2376.05	-87.2191	79.2926	59.2638	2495.21	-64.6483	-4.79591	3897.84	570.394	9788.46	-70.7688	-3415.27	-303.366	22894	18.3742	15.0309	859.286
EC	1330.3	36.8707	848.672	16735.2	4.18493	22778.4	562.763	4549.16	79.6571	4317.28	172.947	51.6501	1282.5	46.8093	62740.2	65.6142	200.536	25792	19.2206	63.5299	8956.27	227.187	3720.87	12352.9	14465.5	1257.19	2540.86	74.7506	39091.9	58.3723	409.919	31.9922	1532.71	271.311	699.645	347.296	11371.2	672.08	155.218	20982.8	463.889	2910.08	109.651	19701	-152.187	46386.6	39.5026	80.0533	3174.92
EC	2509.41	83.4747	3250.07	31307.3	31.1622	42293.1	1278.53	5993.79	176.258	10337	857.126	125.984	1089.72	299.474	56368.2	53.1122	130.975	23076.3	20.5918	156.442	20183.5	805.422	9151.67	13078.9	19731.3	1291.85	4472.36	159.664	85876.4	106.99	881.494	263.754	1544.41	1282.21	1830.92	995.168	23788.2	2108.5	1511.73	23168.5	1012.88	3285.19	683.744	60999.2	1507.11	88526	104.72	290.263	8433.21
EC	4549.99	91.8003	1976.09	77359	93.9364	10955.1	4045.01	9097.32	160.077	1918	991.362	256.807	542.505	274.066	243653	704.223	97.2265	105075	149.163	119.727	9026.44	455.217	5687.38	46501.9	13374.1	4322.95	7027.52	183.184	20360.1	98.8423	1239.7	370.784	1472.58	407.201	758.723	346.396	14389.3	867.116	876.642	10555.7	1045.02	8583.46	355.491	19925.1	895.315	48181	45.7679	325.62	3339.61
EC	2545.07	72.2153	1763.19	52438.9	45.7802	11801.3	2511.45	6944.63	166.379	2955.92	1034.62	155.878	637.282	432.57	119984	187.652	85.964	50745.5	50.4068	113.975	10262.7	435.29	4742.63	27261.9	10985.3	2388.19	4365.59	189.6	28737.9	98.465	1104.39	344.376	1606.14	455.487	899.315	318.889	11469.8	1165.51	1091.82	9204.82	622.05	5241.51	449.316	17027.5	881.967	45401.1	39.7785	279.752	3063.18
EC	4442.85	121.609	4200.48	63604.6	76.6616	13269.6	3009.56	6356.54	226.319	4161.85	3726.84	165.847	454.905	324.318	139436	214.022	72.1586	59419.4	59.3871	228.525	15185.9	819.65	8104.23	24702.3	11876.1	2144.77	5610.74	314.253	41807.1	113.939	309.289	350.553	1768.18	1366.94	1408.51	501.191	25724.4	1812.62	1745.43	10251.7	2064.47	4970.64	265.415	44576.5	450.148	71043.9	72.5827	567.273	6319.78
EC	2742.84	79.7184	1901.11	61696.6	59.8849	13810.9	2788	6173.64	199.416	2972.83	738.807	140.793	410.028	422.883	102274	132.77	68.7266	43066.1	41.5528	140.493	11833.1	588.644	4928.33	25980.1	12220.6	2239.44	4487.47	158.264	31273.8	88.7067	226.682	374.765	1207.01	969.807	990.281	353.542	12122.5	1985.35	1939.53	9652.68	933.113	5689.94	304.192	29334.9	844.524	52446.5	46.3375	298.729	3966.12
EC	560.633	12.5193	-79.5456	19676.7	11.277	1364.19	611.798	620.001	55.6543	90.5323	100.152	46.0783	367.737	26.9032	76534.7	74.2268	20.0224	31459.7	23.8347	19.1263	1178.29	15.2441	330.489	18379.6	1213.45	1639.96	524.082	51.102	885.157	29.5729	349.838	18.6493	393.249	5.98586	39.3665	62.5986	985.65	-141.263	-68.6814	2520.44	-90.8597	231.699	12.9874	1048.2	51.0511	11028.5	6.0545	32.6161	459.697
EC	805.775	19.8313	236.91	24494.5	17.1654	5176.97	964.203	1798.93	84.254	813.317	461.296	72.4027	275.053	115.309	60890.1	49.3986	0.180507	24920.7	16.5659	49.8234	3637.4	123.628	1317.27	16990.2	4129.6	1552.41	1248.91	79.1892	10109.6	40.3612	270.487	41.9073	150.836	141.775	227.432	130.556	3679.92	244.408	337.703	2660.66	217.768	1126.49	31.1497	6207.48	177.328	21017	12.6817	69.5435	1205.46
EC	1824.67	35.4859	-45.5898	44554.5	34.0761	1470.93	2038.04	3594.46	72.6645	109.155	225.328	290.225	367.851	61.4371	223503	617.978	65.426	96951.4	157.525	24.8514	1586.13	35.599	631.663	48946	3595.39	4726.15	4562.5	45.054	3210.21	24.7997	29.0027	61.0393	1567.68	-47.1914	134.304	59.393	2425.95	-2.88744	41.1895	6736.99	150.204	4884.19	-27.1745	-415.967	-160.811	16950.8	11.464	40.2839	679.245
[truncated: 223 more columns]
