# Supplementary material for: Identification and validation of serum metabolite biomarkers for endometrial cancer diagnosis
Source: EMBO Mol Med. 2024 Feb 14;16(4):988–1003. doi: 10.1038/s44321-024-00033-1 (PMC11018850; doi:10.1038/s44321-024-00033-1)
Supplement: Supplementary file 3 — Source Data Fig. 3 [file 44321_2024_33_MOESM3_ESM.zip › Figure 3/3D/Similarity score.xlsx]

## Sheet: Sheet1
EC	Non-EC
0.824236	0.952946
0.956563	0.9523
0.960728	0.883231
0.950085	0.948905
0.952869	0.849023
0.69273	0.891711
0.940331	0.895444
0.93265	0.91907
0.928704	0.926162
0.913308	0.771276
0.953592	0.947971
0.960592	0.918546
0.949164	0.928874
0.957421	0.945302
0.958589	0.957635
0.92254	0.928088
0.93117	0.750276
0.954563	0.920744
0.958701	0.958996
0.948085	0.91977
0.951005	0.918705
0.934162	0.907606
0.960159	0.948019
0.943032	0.953099
0.951103	0.958666
0.943438	0.955341
0.942339	0.958252
0.959707	0.948564
0.959268	0.958403
0.953245	0.949802
0.876703	0.955578
0.908825	0.9396
0.952339	0.958037
0.924466	0.950206
0.94987	0.938441
0.947682	0.952846
0.941257	0.913796
0.937575	0.938209
0.942167	0.958322
0.877082	0.946124
0.93846	0.929807
0.920995	0.955396
0.935713	0.953173
0.957256	0.836045
0.912589	0.93315
0.948834	0.947006
0.950396	0.914488
0.957768	0.941779
0.938912	0.93617
0.927373	0.947556
0.950732	0.946225
0.950665	0.958355
0.953525	0.943155
0.94167	0.943436
0.900024	0.943024
0.952183	0.946558
0.943233	0.951778
0.886448	0.94546
0.959371	0.950272
0.956148	0.944893
0.957245	0.941221
0.866258	0.531653
0.960473	0.93648
0.932517	0.925055
0.914398	0.935634
0.854736	0.928742
0.942885	0.881386
0.933098	0.942894
0.934363	0.938168
0.92944	0.924522
0.954995	0.923854
0.922179	0.949984
0.903339	0.958824
0.931926	0.947672
0.486675	0.950906
0.946861	0.930212
0.939398	0.945051
0.957167	0.950362
0.924786	0.953186
0.948291	0.957839
0.948285	0.605603
0.916629	0.595878
0.880604	0.7059
0.958001	0.588466
0.950843	0.920043
0.941149	0.601665
0.956994	0.578946
0.95305	0.921964
0.931692	0.870355
0.941651	0.887063
0.945033	0.948841
0.86312	0.947934
0.953671	0.893806
0.917313	0.889864
0.759699	0.939725
0.93622	0.953628
0.941402	0.948326
0.91763	0.930548
0.913377	0.936
0.947574	0.920277
0.927084	0.94618
0.938739	0.954903
0.927555	0.873745
0.92414	0.954345
0.959884	0.929002
0.954607	0.88881
0.949219	0.926702
0.954247	0.933276
0.915012	0.953028
0.925709	0.957766
0.953954	0.95462
0.910711	0.944734
0.949408	0.960318
0.949074	0.956131
0.926975	0.952143
0.96105	0.958626
0.951986	0.936994
0.928909	0.935236
0.939271	0.958662
0.950869	0.944519
0.93154	0.947783
0.958536	0.943244
0.94745	0.957262
0.898715	0.957925
0.897109	0.953419
0.952665	0.936971
0.942798	0.956532
0.954579	0.955774
0.890803	0.955599
0.891228	0.95317
0.915528	0.958692
0.91831	0.892888
0.948004	0.865286
0.95463	0.95394
0.921411	0.956423
0.953776	0.933648
0.925749	0.946342
0.901423	0.942278
0.902496	0.92131
0.932947	0.948559
0.953374	0.951222
0.954718	0.944311
0.957877	0.947159
0.941892	0.949134
0.928513	0.949458
0.960028	0.952318
0.94995	0.904543
0.939526	0.94853
0.948782	0.955484
0.942478	0.928593
0.952041	0.920876
0.935886	0.960086
0.931877	0.923766
0.957758	0.947847
0.912781	0.938824
0.95466	0.925738
0.908139	0.89762
0.936484	0.941494
0.914673	0.948235
0.953628	0.955506
0.958197	0.955343
0.955154	0.952297
0.950176	0.945576
0.851597	0.948026
0.950504	0.953146
0.950059	0.925777
0.91349	0.956395
0.910624	0.86271
0.91418	0.958883
0.934416	0.957628
0.939713	0.952935
0.782073	0.955911
0.956388	0.952085
0.9139	0.948215
0.947966	0.948956
0.947206	0.954557
0.948515	0.956793
0.93369	0.950682
0.934947	0.958743
0.90265	0.958531
0.959869	0.922332
0.831236	0.951951
0.955854	0.944116
0.887922	0.957241
0.48978	0.932281
0.952264	0.931236
0.947991	0.958462
0.911392	0.917978
0.925322	0.944373
0.923508	0.958577
0.904057	0.929733
	0.953509
	0.916885
	0.957378
	0.948723
	0.90062
	0.943013
	0.884362
	0.936863
	0.899521
	0.940101
	0.942348
	0.958389
	0.942219
