# Supplementary material for: Identification and validation of serum metabolite biomarkers for endometrial cancer diagnosis
Source: EMBO Mol Med. 2024 Feb 14;16(4):988–1003. doi: 10.1038/s44321-024-00033-1 (PMC11018850; doi:10.1038/s44321-024-00033-1)
Supplement: Supplementary file 3 — Source Data Fig. 3 [file 44321_2024_33_MOESM3_ESM.zip › Figure 3/3E/PCA.xlsx]

## Sheet: Sheet1
Group	PCA-1	PCA-2
EC	58.2526	-20.9189
EC	10.804	2.76061
EC	26.2733	1.92303
EC	11.1112	-1.41921
EC	10.6753	5.79003
EC	6.62788	-13.8569
EC	-2.31174	8.08483
EC	13.2102	12.4692
EC	3.03096	12.1011
EC	5.51558	15.9148
EC	2.45823	-1.67686
EC	7.63777	0.696708
EC	2.46576	8.56047
EC	14.3404	-0.452497
EC	-5.44751	2.00817
EC	-17.9591	3.94396
EC	28.701	19.3401
EC	17.0639	-5.44609
EC	-4.97244	-0.520105
EC	14.3831	9.69197
EC	1.01971	4.19675
EC	5.859	-4.43263
EC	1.83865	-0.0770241
EC	-3.2172	-2.09759
EC	5.86375	-5.97692
EC	8.52293	-2.10808
EC	-14.856	-1.54954
EC	14.9463	1.31694
EC	8.85862	-0.201595
EC	14.152	8.64301
EC	-10.7352	-3.79392
EC	-6.08176	-7.24718
EC	-9.65776	2.73989
EC	-12.1197	-3.13374
EC	-14.4177	0.69746
EC	-7.77006	-0.434942
EC	-17.5915	1.27623
EC	-17.2896	-1.24101
EC	-7.78544	-1.36183
EC	1.02315	-7.72745
EC	-6.77527	5.55649
EC	3.2101	13.4897
EC	7.44947	10.8103
EC	4.03991	-2.15407
EC	15.883	-4.51966
EC	-16.7936	-0.344746
EC	-8.88661	-0.62193
EC	1.21768	-1.60019
EC	-8.50621	-1.61818
EC	0.923197	10.2601
EC	12.4467	6.05268
EC	-2.17216	-1.9066
EC	-4.52235	0.713851
EC	13.9028	-4.95149
EC	22.4901	-10.2982
EC	5.89659	-1.85861
EC	-5.78864	-1.99703
EC	33.123	-11.0511
EC	17.9702	0.752175
EC	1.34199	3.11234
EC	8.8677	-2.47731
EC	7.65243	-8.42832
EC	-3.13847	1.01087
EC	-8.64192	8.12494
EC	10.9008	-10.5064
EC	-29.0109	1.37801
EC	-0.00761746	7.08183
EC	-2.87114	-4.3695
EC	-7.4264	-3.06974
EC	2.9969	12.7659
EC	11.9083	3.1427
EC	4.88625	17.269
EC	-10.2237	14.1241
EC	-0.546908	7.14631
EC	27.647	-10.9336
EC	-19.4099	-1.91132
EC	21.3322	13.9296
EC	0.31806	2.72599
EC	14.8629	1.78859
EC	6.43487	2.11771
EC	20.3686	12.7551
EC	33.5278	19.3642
EC	-2.05146	-6.32233
EC	17.9444	-1.44174
EC	5.36714	-0.533789
EC	14.49	-4.4818
EC	9.85982	6.03677
EC	-5.10164	-0.695523
EC	21.1261	16.7526
EC	1.83094	7.35782
EC	10.699	-1.19443
EC	12.6954	-10.2215
EC	12.258	7.43065
EC	-16.0822	2.34103
EC	16.3837	-14.9374
EC	-20.1595	-0.823548
EC	-19.0213	0.0468676
EC	12.9231	19.4965
EC	0.441101	14.5935
EC	-4.62631	4.96746
EC	19.9133	17.3626
EC	10.8878	10.1976
EC	5.2444	13.6332
EC	9.74857	16.3997
EC	6.27101	2.484
EC	-3.55141	2.74725
EC	-14.0043	0.115442
EC	-0.499496	4.41412
EC	17.3558	19.5409
EC	0.673448	13.7968
EC	-5.61132	2.74413
EC	-10.3813	-4.86098
EC	16.2773	6.9783
EC	8.99799	2.5978
EC	-23.2074	0.272281
EC	8.66781	3.60722
EC	-5.16543	4.45726
EC	0.612097	11.9617
EC	4.47664	-6.73172
EC	-1.40987	5.95756
EC	20.0955	-5.49187
EC	10.1408	-3.2174
EC	3.30569	-3.53784
EC	13.3621	-7.53266
EC	-4.16653	-3.42001
EC	10.7212	-0.913641
EC	-5.68421	-2.98186
EC	3.79081	6.14325
EC	3.95253	-8.43619
EC	-4.73317	12.939
EC	-13.4893	-0.704693
EC	-9.76086	8.58479
EC	-6.41334	-2.42098
EC	-15.194	-0.264942
EC	-11.5771	-1.07019
EC	-3.66504	1.23879
EC	-0.0755095	2.74705
EC	4.01962	14.3993
EC	-6.4306	-4.15382
EC	0.363459	-4.69066
EC	-15.7533	0.487919
EC	-12.374	0.412619
EC	-1.19295	-1.87306
EC	-9.12821	-3.27455
EC	-15.2906	-2.01259
EC	-7.33327	-0.7717
EC	-3.97455	-0.00856245
EC	4.46363	-5.03858
EC	2.20224	5.54325
EC	-2.38237	4.28543
EC	-10.2922	3.73326
EC	-15.6432	2.56516
EC	-4.15704	8.14289
EC	-3.31991	2.11158
EC	0.576112	1.36614
EC	4.14992	-2.92038
EC	-5.09686	-4.11737
EC	-7.30629	5.95652
EC	14.9706	19.0939
EC	7.18006	-1.23018
EC	-10.9286	1.29224
EC	-7.22618	-1.28452
EC	-6.36668	-3.35805
EC	21.9997	-8.36631
EC	10.0031	7.33331
EC	8.64212	5.91607
EC	2.92386	-4.98441
EC	1.81578	-6.86588
EC	1.13063	17.9423
EC	8.80315	-5.37336
EC	8.55215	-5.03227
EC	15.9101	-9.10713
EC	11.2613	1.22414
EC	12.652	-8.1121
EC	7.70967	-6.95876
EC	31.5521	3.50532
EC	4.80349	3.54098
EC	1.20154	11.6511
EC	9.19607	11.8493
EC	4.88973	22.9626
EC	2.68464	2.09797
EC	4.31779	-6.86303
EC	13.8676	-2.36444
EC	-4.32084	20.0336
EC	-5.19683	-2.3627
EC	10.3322	2.06048
EC	-1.08088	-3.58141
EC	22.4334	-10.8189
EC	1.70482	-5.04366
EC	-23.2955	0.209165
EC	-15.0327	8.17203
Non-EC	4.4475	-5.77853
Non-EC	-13.4275	-0.12518
Non-EC	-4.7026	-8.18504
Non-EC	16.0357	-9.51107
Non-EC	-16.4892	-3.65645
Non-EC	-24.4511	0.322437
Non-EC	17.6489	-12.7568
Non-EC	9.07291	-9.75058
Non-EC	-3.20387	-6.35801
Non-EC	43.9192	-9.32498
Non-EC	1.48541	4.20232
Non-EC	2.31198	-7.27885
Non-EC	-8.1897	-3.43814
Non-EC	5.61602	-10.4716
Non-EC	5.92685	-7.84764
Non-EC	-4.38116	-5.9365
Non-EC	44.684	-6.90284
Non-EC	-11.7166	-3.85784
Non-EC	-4.4749	-0.809854
Non-EC	-5.63475	-6.74923
Non-EC	-4.80696	-8.18679
Non-EC	9.28342	11.4863
Non-EC	-0.263231	-3.03273
Non-EC	7.95566	-5.61865
Non-EC	4.97217	-1.48171
Non-EC	5.69857	-1.87829
Non-EC	-9.31165	-1.84059
Non-EC	1.74127	-1.85352
Non-EC	-6.90111	-2.80916
Non-EC	-6.56991	-0.524267
Non-EC	-6.0293	0.594629
Non-EC	-8.59071	-6.37056
Non-EC	1.0041	-3.77928
Non-EC	-4.56487	-4.88639
Non-EC	-1.4392	-0.737779
Non-EC	-9.96245	0.483036
Non-EC	-8.46735	2.47407
Non-EC	-7.91106	0.464593
Non-EC	4.34806	-2.55332
Non-EC	0.813708	1.28496
Non-EC	-4.7125	5.3787
Non-EC	10.7532	-5.42472
Non-EC	13.5289	-6.17247
Non-EC	-8.12424	-5.08329
Non-EC	-8.07911	5.64381
Non-EC	-9.63647	2.59479
Non-EC	7.54703	8.71039
Non-EC	-0.509877	4.49716
Non-EC	-2.10417	4.07531
Non-EC	-7.17657	2.75823
Non-EC	-10.5986	-4.40729
Non-EC	3.53877	-0.281356
Non-EC	5.32978	-4.73663
Non-EC	22.6151	-7.2497
Non-EC	7.58752	4.30722
Non-EC	-1.09215	-2.08144
Non-EC	-0.901539	2.52046
Non-EC	-5.12779	-4.16073
Non-EC	-2.14048	-4.37571
Non-EC	-4.77419	-4.80127
Non-EC	-4.50736	3.23222
Non-EC	-29.6738	-1.55778
Non-EC	-9.90128	-2.75573
Non-EC	-3.18118	-4.07652
Non-EC	-12.786	1.47479
Non-EC	-17.8014	0.862063
Non-EC	-2.66083	-4.65572
Non-EC	-19.5561	-0.509852
Non-EC	-10.5266	1.76151
Non-EC	-1.691	5.70698
Non-EC	-6.82166	5.24193
Non-EC	6.19947	0.680101
Non-EC	-3.03829	-0.996935
Non-EC	-5.24603	2.6356
Non-EC	-3.21752	-4.48969
Non-EC	3.44108	3.48292
Non-EC	-16.9031	-2.48282
Non-EC	-0.0515045	-6.27359
Non-EC	-0.495863	-5.77261
Non-EC	-1.98792	-3.78388
Non-EC	-0.0779681	-14.1736
Non-EC	-11.7561	-9.11964
Non-EC	-3.28478	-12.3889
Non-EC	-5.85414	-12.7995
Non-EC	42.141	4.36059
Non-EC	-10.8503	-9.23836
Non-EC	9.84348	-18.7901
Non-EC	-5.66653	7.14136
Non-EC	-14.4239	-2.98341
Non-EC	-11.6511	-4.51326
Non-EC	3.41428	-5.65883
Non-EC	3.83459	3.49294
Non-EC	-11.7626	-5.00702
Non-EC	-4.17554	-7.74649
Non-EC	11.0816	4.6331
Non-EC	-6.20303	1.75397
Non-EC	2.13022	3.37273
Non-EC	2.15377	5.70897
Non-EC	6.32984	6.87878
Non-EC	-2.73407	7.4531
Non-EC	7.51162	4.11802
Non-EC	-4.57569	-4.73335
Non-EC	32.868	-10.9127
Non-EC	4.7926	-7.9265
Non-EC	8.06351	-11.1237
Non-EC	-9.02623	-7.04199
Non-EC	7.70997	1.27313
Non-EC	-11.419	-0.783613
Non-EC	-1.66745	1.84592
Non-EC	6.75976	-0.645558
Non-EC	11.5315	-0.615488
Non-EC	7.9205	1.6909
Non-EC	-4.12231	-3.10231
Non-EC	-13.6625	-0.730006
Non-EC	9.94771	1.00998
Non-EC	0.324948	-3.22658
Non-EC	-1.24296	3.53202
Non-EC	1.04689	-0.347204
Non-EC	0.155754	-1.98999
Non-EC	2.0337	0.904977
Non-EC	6.16607	0.687299
Non-EC	1.20079	3.0019
Non-EC	-3.43263	-0.753006
Non-EC	-4.93134	-0.930833
Non-EC	-11.1721	-0.717759
Non-EC	-5.87363	2.99411
Non-EC	1.86579	-5.16079
Non-EC	-4.59228	-2.3317
Non-EC	-15.5615	-0.540434
Non-EC	-12.327	0.2128
Non-EC	-6.86305	-1.28867
Non-EC	4.53787	-14.5592
Non-EC	-13.9654	-3.52642
Non-EC	-12.8539	-2.11796
Non-EC	-11.9299	0.859538
Non-EC	-1.58058	-8.62893
Non-EC	-0.998615	-4.92043
Non-EC	-4.39521	2.31109
Non-EC	-10.5708	1.76246
Non-EC	-0.19815	-3.63359
Non-EC	-11.407	0.677356
Non-EC	-4.75703	3.185
Non-EC	-7.18792	2.55417
Non-EC	-0.618937	2.34271
Non-EC	-1.46207	1.6693
Non-EC	-1.03235	1.27106
Non-EC	-12.893	-3.99575
Non-EC	-2.89176	-1.36098
Non-EC	-16.6461	0.137232
Non-EC	5.68087	-8.56514
Non-EC	-8.52655	-4.74619
Non-EC	-3.75698	-1.967
Non-EC	-8.41467	-3.91722
Non-EC	2.11186	-6.61082
Non-EC	-7.22057	-5.37247
Non-EC	-14.461	-1.98876
Non-EC	2.53122	-7.80452
Non-EC	-7.37386	-3.86156
Non-EC	-14.3769	0.755327
Non-EC	-4.07529	-0.125229
Non-EC	-13.2698	0.531729
Non-EC	-2.97565	2.27253
Non-EC	-10.5644	1.59589
Non-EC	-10.878	0.680316
Non-EC	7.58219	-1.00336
Non-EC	-12.6337	4.2084
Non-EC	-8.95803	0.560494
Non-EC	18.02	-0.597262
Non-EC	0.0641107	0.472079
Non-EC	12.628	-0.240097
Non-EC	6.44719	0.995252
Non-EC	12.031	-1.19016
Non-EC	-16.0359	0.0490302
Non-EC	11.1162	1.14066
Non-EC	-8.51453	1.71932
Non-EC	-3.74886	0.772374
Non-EC	-4.71968	-1.62697
Non-EC	6.58565	-1.89802
Non-EC	0.914034	-2.83548
Non-EC	-5.08947	-3.21284
Non-EC	-5.19686	-6.11913
Non-EC	-4.35596	0.219763
Non-EC	-7.72245	1.9434
Non-EC	-5.54368	-0.229336
Non-EC	-0.107089	5.27793
Non-EC	-13.2671	2.91764
Non-EC	-7.28956	-1.36735
Non-EC	-7.51386	-5.31663
Non-EC	-7.64723	1.32554
Non-EC	-8.92571	-0.511179
Non-EC	-9.60875	3.62175
Non-EC	1.7429	-5.19563
Non-EC	1.10517	10.6837
Non-EC	2.33105	-1.35038
Non-EC	-6.7505	-2.32265
Non-EC	-0.840375	-5.85938
Non-EC	-9.67221	-4.01332
Non-EC	-23.5776	2.14249
Non-EC	-24.6777	-1.14518
Non-EC	-9.70942	3.77395
Non-EC	-4.47621	-5.85971
Non-EC	-1.2695	-4.4759
Non-EC	-7.44761	-3.26651
Non-EC	-9.12744	-4.65329
