# Supplementary material for: Identification and validation of serum metabolite biomarkers for endometrial cancer diagnosis
Source: EMBO Mol Med. 2024 Feb 14;16(4):988–1003. doi: 10.1038/s44321-024-00033-1 (PMC11018850; doi:10.1038/s44321-024-00033-1)
Supplement: Supplementary file 4 — Source Data Fig. 4 [file 44321_2024_33_MOESM4_ESM.zip]

Archive with 20 entries (12 files):
- Figure 4/
- Figure 4/4B/
- Figure 4/4B/ROC.xlsx
- Figure 4/4C/
- Figure 4/4C/ROC.xlsx
- Figure 4/4D/
- Figure 4/4D/Sensitivity and specificity.xlsx
- Figure 4/4E/
- Figure 4/4E/ROC.xlsx
- Figure 4/4F/
- Figure 4/4F/ROC.xlsx
- Figure 4/4G/
- Figure 4/4G/Sensitivity and specificity.xlsx
- Figure 4/4H/
- Figure 4/4H/Case 1-H&E staining.jpg
- Figure 4/4H/Case 1-MRI.jpg
- Figure 4/4H/Case 2-H&E staining.jpg
- Figure 4/4H/Case 2-MRI.jpg
- Figure 4/4H/Case 3-H&E staining.jpg
- Figure 4/4H/Case 4-H&E staining.jpg
