# Supplementary material for: Identification and validation of serum metabolite biomarkers for endometrial cancer diagnosis
Source: EMBO Mol Med. 2024 Feb 14;16(4):988–1003. doi: 10.1038/s44321-024-00033-1 (PMC11018850; doi:10.1038/s44321-024-00033-1)
Supplement: Supplementary file 4 — Source Data Fig. 4 [file 44321_2024_33_MOESM4_ESM.zip › Figure 4/4B/ROC.xlsx]

## Sheet: Sheet1
SMFs with LASSO	1-specificity	Sensitivity	CA-125	1-specificity	Sensitivity
	0	0		1	1
	0.00050025	0.622174		0.99187	1
	0.0010005	0.622174		0.98374	1
	0.00150075	0.622174		0.95935	1
	0.002001	0.622174		0.95935	0.991304
	0.00250125	0.622174		0.95122	0.991304
	0.0030015	0.622174		0.869919	0.991304
	0.00350175	0.622174		0.861789	0.991304
	0.004002	0.622174		0.845528	0.982609
	0.00450225	0.622174		0.845528	0.973913
	0.0050025	0.622174		0.837398	0.973913
	0.00550275	0.622174		0.837398	0.965217
	0.006003	0.622174		0.796748	0.965217
	0.00650325	0.622174		0.796748	0.956522
	0.0070035	0.622174		0.756098	0.956522
	0.00750375	0.622174		0.747967	0.956522
	0.008004	0.622174		0.747967	0.947826
	0.00850425	0.622174		0.747967	0.93913
	0.0090045	0.622174		0.747967	0.930435
	0.00950475	0.622174		0.747967	0.921739
	0.010005	0.622174		0.747967	0.913043
	0.0105053	0.622174		0.731707	0.913043
	0.0110055	0.622174		0.731707	0.904348
	0.0115058	0.622174		0.731707	0.895652
	0.012006	0.622174		0.731707	0.886957
	0.0125063	0.622174		0.731707	0.878261
	0.0130065	0.622174		0.682927	0.878261
	0.0135068	0.622174		0.682927	0.869565
	0.014007	0.622174		0.682927	0.86087
	0.0145073	0.622174		0.626016	0.86087
	0.0150075	0.622174		0.626016	0.852174
	0.0155078	0.622174		0.626016	0.843478
	0.016008	0.622174		0.626016	0.834783
	0.0165083	0.622174		0.626016	0.826087
	0.0170085	0.622174		0.617886	0.826087
	0.0175088	0.622174		0.593496	0.826087
	0.018009	0.622174		0.593496	0.817391
	0.0185093	0.622174		0.593496	0.808696
	0.0190095	0.622174		0.593496	0.8
	0.0195098	0.622174		0.593496	0.791304
	0.02001	0.622174		0.552846	0.782609
	0.0205103	0.622174		0.552846	0.773913
	0.0210105	0.622174		0.552846	0.765217
	0.0215108	0.622174		0.552846	0.756522
	0.022011	0.622174		0.528455	0.756522
	0.0225113	0.622174		0.528455	0.747826
	0.0230115	0.622174		0.528455	0.73913
	0.0235118	0.622174		0.528455	0.730435
	0.024012	0.622174		0.528455	0.721739
	0.0245123	0.622174		0.504065	0.713043
	0.0250125	0.622174		0.504065	0.704348
	0.0255128	0.622174		0.504065	0.695652
	0.026013	0.622174		0.463415	0.695652
	0.0265133	0.622174		0.463415	0.686957
	0.0270135	0.622174		0.463415	0.678261
	0.0275138	0.622174		0.463415	0.669565
	0.028014	0.622174		0.463415	0.66087
	0.0285143	0.622174		0.463415	0.652174
	0.0290145	0.622174		0.463415	0.643478
	0.0295148	0.622174		0.463415	0.634783
	0.030015	0.622174		0.406504	0.634783
	0.0305153	0.622174		0.406504	0.626087
	0.0310155	0.622174		0.406504	0.617391
	0.0315158	0.622174		0.406504	0.608696
	0.032016	0.622174		0.398374	0.608696
	0.0325163	0.622174		0.398374	0.6
	0.0330165	0.622174		0.398374	0.591304
	0.0335168	0.622174		0.398374	0.582609
	0.034017	0.622174		0.398374	0.573913
	0.0345173	0.622174		0.349593	0.573913
	0.0350175	0.622174		0.349593	0.565217
	0.0355178	0.622174		0.349593	0.556522
	0.036018	0.622174		0.349593	0.547826
	0.0365183	0.622174		0.341463	0.547826
	0.0370185	0.622174		0.333333	0.53913
	0.0375188	0.622174		0.317073	0.53913
	0.038019	0.622174		0.317073	0.530435
	0.0385193	0.622174		0.292683	0.530435
	0.0390195	0.622174		0.292683	0.521739
	0.0395198	0.622174		0.292683	0.513043
	0.04002	0.728696		0.292683	0.504348
	0.0405203	0.728696		0.292683	0.495652
	0.0410205	0.728696		0.292683	0.486957
	0.0415208	0.728696		0.292683	0.478261
	0.042021	0.803913		0.292683	0.469565
	0.0425213	0.803913		0.284553	0.469565
	0.0430215	0.803913		0.284553	0.46087
	0.0435218	0.803913		0.276423	0.46087
	0.044022	0.803913		0.276423	0.452174
	0.0445223	0.803913		0.276423	0.443478
	0.0450225	0.803913		0.276423	0.434783
	0.0455228	0.803913		0.276423	0.426087
	0.046023	0.803913		0.276423	0.417391
	0.0465233	0.803913		0.276423	0.408696
	0.0470235	0.803913		0.276423	0.4
	0.0475238	0.803913		0.252033	0.4
	0.048024	0.803913		0.252033	0.391304
	0.0485243	0.803913		0.252033	0.382609
	0.0490245	0.803913		0.252033	0.373913
	0.0495248	0.803913		0.235772	0.373913
	0.050025	0.803913		0.227642	0.373913
	0.0505253	0.803913		0.195122	0.373913
	0.0510255	0.803913		0.138211	0.373913
	0.0515258	0.803913		0.130081	0.373913
	0.052026	0.803913		0.130081	0.365217
	0.0525263	0.803913		0.105691	0.365217
	0.0530265	0.803913		0.105691	0.356522
	0.0535268	0.803913		0.0894309	0.356522
	0.054027	0.803913		0.0894309	0.347826
	0.0545273	0.803913		0.0406504	0.347826
	0.0550275	0.803913		0.0406504	0.33913
	0.0555278	0.803913		0.0325203	0.33913
	0.056028	0.803913		0.0243902	0.33913
	0.0565283	0.803913		0.0243902	0.330435
	0.0570285	0.803913		0.0162602	0.330435
	0.0575288	0.803913		0.0162602	0.321739
	0.058029	0.803913		0.0162602	0.313043
	0.0585293	0.803913		0.0162602	0.304348
	0.0590295	0.803913		0.00813008	0.304348
	0.0595298	0.803913		0.00813008	0.295652
	0.06003	0.803913		0.00813008	0.286957
	0.0605303	0.803913		0.00813008	0.278261
	0.0610305	0.803913		0.00813008	0.269565
	0.0615308	0.803913		0.00813008	0.26087
	0.062031	0.803913		0	0.26087
	0.0625313	0.803913		0	0.252174
	0.0630315	0.803913		0	0.243478
	0.0635318	0.803913		0	0.234783
	0.064032	0.803913		0	0.226087
	0.0645323	0.803913		0	0.217391
	0.0650325	0.803913		0	0.208696
	0.0655328	0.803913		0	0.2
	0.066033	0.803913		0	0.191304
	0.0665333	0.803913		0	0.182609
	0.0670335	0.803913		0	0.173913
	0.0675338	0.803913		0	0.165217
	0.068034	0.803913		0	0.156522
	0.0685343	0.803913		0	0.147826
	0.0690345	0.803913		0	0.13913
	0.0695348	0.803913		0	0.130435
	0.070035	0.803913		0	0.121739
	0.0705353	0.803913		0	0.113043
	0.0710355	0.803913		0	0.104348
	0.0715358	0.803913		0	0.0956522
	0.072036	0.803913		0	0.0869565
	0.0725363	0.803913		0	0.0782609
	0.0730365	0.803913		0	0.0695652
	0.0735368	0.803913		0	0.0608696
	0.074037	0.803913		0	0.0521739
	0.0745373	0.803913		0	0.0434783
	0.0750375	0.803913		0	0.0347826
	0.0755378	0.803913		0	0.026087
	0.076038	0.803913		0	0.0173913
	0.0765383	0.803913		0	0.00869565
	0.0770385	0.803913		0	0
	0.0775388	0.803913
	0.078039	0.803913
	0.0785393	0.803913
	0.0790395	0.803913
	0.0795398	0.803913
	0.08004	0.83913
	0.0805403	0.83913
	0.0810405	0.83913
	0.0815408	0.83913
	0.082041	0.83913
	0.0825413	0.83913
	0.0830415	0.83913
	0.0835418	0.871304
	0.084042	0.871304
	0.0845423	0.871304
	0.0850425	0.871304
	0.0855428	0.871304
	0.086043	0.871304
	0.0865433	0.871304
	0.0870435	0.871304
	0.0875438	0.871304
	0.088044	0.871304
	0.0885443	0.871304
	0.0890445	0.871304
	0.0895448	0.871304
	0.090045	0.871304
	0.0905453	0.871304
	0.0910455	0.871304
	0.0915458	0.871304
	0.092046	0.871304
	0.0925463	0.871304
	0.0930465	0.871304
	0.0935468	0.871304
	0.094047	0.871304
	0.0945473	0.871304
	0.0950475	0.871304
	0.0955478	0.871304
	0.096048	0.871304
	0.0965483	0.871304
	0.0970485	0.871304
	0.0975488	0.871304
	0.098049	0.871304
	0.0985493	0.871304
	0.0990495	0.871304
	0.0995498	0.871304
	0.10005	0.871304
	0.10055	0.871304
	0.101051	0.871304
	0.101551	0.871304
	0.102051	0.871304
	0.102551	0.871304
	0.103052	0.871304
	0.103552	0.871304
	0.104052	0.871304
	0.104552	0.871304
	0.105053	0.871304
	0.105553	0.871304
	0.106053	0.871304
	0.106553	0.871304
	0.107054	0.871304
	0.107554	0.871304
	0.108054	0.871304
	0.108554	0.871304
	0.109055	0.871304
	0.109555	0.871304
	0.110055	0.871304
	0.110555	0.871304
	0.111056	0.871304
	0.111556	0.871304
	0.112056	0.871304
	0.112556	0.871304
	0.113057	0.871304
	0.113557	0.871304
	0.114057	0.871304
	0.114557	0.871304
	0.115058	0.871304
	0.115558	0.871304
	0.116058	0.871304
	0.116558	0.871304
	0.117059	0.871304
	0.117559	0.871304
	0.118059	0.871304
	0.118559	0.871304
	0.11906	0.871304
	0.11956	0.871304
	0.12006	0.897391
	0.12056	0.897391
	0.121061	0.897391
	0.121561	0.897391
	0.122061	0.897391
	0.122561	0.897391
	0.123062	0.897391
	0.123562	0.897391
	0.124062	0.897391
	0.124562	0.897391
	0.125063	0.91
	0.125563	0.91
	0.126063	0.91
	0.126563	0.91
	0.127064	0.91
	0.127564	0.91
	0.128064	0.91
	0.128564	0.91
	0.129065	0.91
	0.129565	0.91
	0.130065	0.91
	0.130565	0.91
	0.131066	0.91
	0.131566	0.91
	0.132066	0.91
	0.132566	0.91
	0.133067	0.91
	0.133567	0.91
	0.134067	0.91
	0.134567	0.91
	0.135068	0.91
	0.135568	0.91
	0.136068	0.91
	0.136568	0.91
	0.137069	0.91
	0.137569	0.91
	0.138069	0.91
	0.138569	0.91
	0.13907	0.91
	0.13957	0.91
	0.14007	0.91
	0.14057	0.91
	0.141071	0.91
	0.141571	0.91
	0.142071	0.91
	0.142571	0.91
	0.143072	0.91
	0.143572	0.91
	0.144072	0.91
	0.144572	0.91
	0.145073	0.91
	0.145573	0.91
	0.146073	0.91
	0.146573	0.91
	0.147074	0.91
	0.147574	0.91
	0.148074	0.91
	0.148574	0.91
	0.149075	0.91
	0.149575	0.91
	0.150075	0.91
	0.150575	0.91
	0.151076	0.91
	0.151576	0.91
	0.152076	0.91
	0.152576	0.91
	0.153077	0.91
	0.153577	0.91
	0.154077	0.91
	0.154577	0.91
	0.155078	0.91
	0.155578	0.91
	0.156078	0.91
	0.156578	0.91
	0.157079	0.91
	0.157579	0.91
	0.158079	0.91
	0.158579	0.91
	0.15908	0.91
	0.15958	0.91
	0.16008	0.933913
	0.16058	0.933913
	0.161081	0.933913
	0.161581	0.933913
	0.162081	0.933913
	0.162581	0.933913
	0.163082	0.933913
	0.163582	0.933913
	0.164082	0.933913
	0.164582	0.933913
	0.165083	0.933913
	0.165583	0.933913
	0.166083	0.933913
	0.166583	0.933913
	0.167084	0.94
	0.167584	0.94
	0.168084	0.94
	0.168584	0.94
	0.169085	0.94
	0.169585	0.94
	0.170085	0.94
	0.170585	0.94
	0.171086	0.94
	0.171586	0.94
	0.172086	0.94
	0.172586	0.94
	0.173087	0.94
	0.173587	0.94
	0.174087	0.94
	0.174587	0.94
	0.175088	0.94
	0.175588	0.94
	0.176088	0.94
	0.176588	0.94
	0.177089	0.94
	0.177589	0.94
	0.178089	0.94
	0.178589	0.94
	0.17909	0.94
	0.17959	0.94
	0.18009	0.94
	0.18059	0.94
	0.181091	0.94
	0.181591	0.94
	0.182091	0.94
	0.182591	0.94
	0.183092	0.94
	0.183592	0.94
	0.184092	0.94
	0.184592	0.94
	0.185093	0.94
	0.185593	0.94
	0.186093	0.94
	0.186593	0.94
	0.187094	0.94
	0.187594	0.94
	0.188094	0.94
	0.188594	0.94
	0.189095	0.94
	0.189595	0.94
	0.190095	0.94
	0.190595	0.94
	0.191096	0.94
	0.191596	0.94
	0.192096	0.94
	0.192596	0.94
	0.193097	0.94
	0.193597	0.94
	0.194097	0.94
	0.194597	0.94
	0.195098	0.94
	0.195598	0.94
	0.196098	0.94
	0.196598	0.94
	0.197099	0.94
	0.197599	0.94
	0.198099	0.94
	0.198599	0.94
	0.1991	0.94
	0.1996	0.94
	0.2001	0.953043
	0.2006	0.953043
	0.201101	0.953043
	0.201601	0.953043
	0.202101	0.953043
	0.202601	0.953043
	0.203102	0.953043
	0.203602	0.953043
	0.204102	0.953043
	0.204602	0.953043
	0.205103	0.953043
	0.205603	0.953043
	0.206103	0.953043
	0.206603	0.953043
	0.207104	0.953043
	0.207604	0.953043
	0.208104	0.953043
	0.208604	0.959565
	0.209105	0.959565
	0.209605	0.959565
	0.210105	0.959565
	0.210605	0.959565
	0.211106	0.959565
	0.211606	0.959565
	0.212106	0.959565
	0.212606	0.959565
	0.213107	0.959565
	0.213607	0.959565
	0.214107	0.959565
	0.214607	0.959565
	0.215108	0.959565
	0.215608	0.959565
	0.216108	0.959565
	0.216608	0.959565
	0.217109	0.959565
	0.217609	0.959565
	0.218109	0.959565
	0.218609	0.959565
	0.21911	0.959565
	0.21961	0.959565
	0.22011	0.959565
	0.22061	0.959565
	0.221111	0.959565
	0.221611	0.959565
	0.222111	0.959565
	0.222611	0.959565
	0.223112	0.959565
	0.223612	0.959565
	0.224112	0.959565
	0.224612	0.959565
	0.225113	0.959565
	0.225613	0.959565
	0.226113	0.959565
	0.226613	0.959565
	0.227114	0.959565
	0.227614	0.959565
	0.228114	0.959565
	0.228614	0.959565
	0.229115	0.959565
	0.229615	0.959565
	0.230115	0.959565
	0.230615	0.959565
	0.231116	0.959565
	0.231616	0.959565
	0.232116	0.959565
	0.232616	0.959565
	0.233117	0.959565
	0.233617	0.959565
	0.234117	0.959565
	0.234617	0.959565
	0.235118	0.959565
	0.235618	0.959565
	0.236118	0.959565
	0.236618	0.959565
	0.237119	0.959565
	0.237619	0.959565
	0.238119	0.959565
	0.238619	0.959565
	0.23912	0.959565
	0.23962	0.959565
	0.24012	0.966957
	0.24062	0.966957
	0.241121	0.966957
	0.241621	0.966957
	0.242121	0.966957
	0.242621	0.966957
	0.243122	0.966957
	0.243622	0.966957
	0.244122	0.966957
	0.244622	0.966957
	0.245123	0.966957
	0.245623	0.966957
	0.246123	0.966957
	0.246623	0.966957
	0.247124	0.966957
	0.247624	0.966957
	0.248124	0.966957
	0.248624	0.966957
	0.249125	0.966957
	0.249625	0.966957
	0.250125	0.970435
	0.250625	0.970435
	0.251126	0.970435
	0.251626	0.970435
	0.252126	0.970435
	0.252626	0.970435
	0.253127	0.970435
	0.253627	0.970435
	0.254127	0.970435
	0.254627	0.970435
	0.255128	0.970435
	0.255628	0.970435
	0.256128	0.970435
	0.256628	0.970435
	0.257129	0.970435
	0.257629	0.970435
	0.258129	0.970435
	0.258629	0.970435
	0.25913	0.970435
	0.25963	0.970435
	0.26013	0.970435
	0.26063	0.970435
	0.261131	0.970435
	0.261631	0.970435
	0.262131	0.970435
	0.262631	0.970435
	0.263132	0.970435
	0.263632	0.970435
	0.264132	0.970435
	0.264632	0.970435
	0.265133	0.970435
	0.265633	0.970435
	0.266133	0.970435
	0.266633	0.970435
	0.267134	0.970435
	0.267634	0.970435
	0.268134	0.970435
	0.268634	0.970435
	0.269135	0.970435
	0.269635	0.970435
	0.270135	0.970435
	0.270635	0.970435
	0.271136	0.970435
	0.271636	0.970435
	0.272136	0.970435
	0.272636	0.970435
	0.273137	0.970435
	0.273637	0.970435
	0.274137	0.970435
	0.274637	0.970435
	0.275138	0.970435
	0.275638	0.970435
	0.276138	0.970435
	0.276638	0.970435
	0.277139	0.970435
	0.277639	0.970435
	0.278139	0.970435
	0.278639	0.970435
	0.27914	0.970435
	0.27964	0.970435
	0.28014	0.973913
	0.28064	0.973913
	0.281141	0.973913
	0.281641	0.973913
	0.282141	0.973913
	0.282641	0.973913
	0.283142	0.973913
	0.283642	0.973913
	0.284142	0.973913
	0.284642	0.973913
	0.285143	0.973913
	0.285643	0.973913
	0.286143	0.973913
	0.286643	0.973913
	0.287144	0.973913
	0.287644	0.973913
	0.288144	0.973913
	0.288644	0.973913
	0.289145	0.973913
	0.289645	0.973913
	0.290145	0.973913
	0.290645	0.973913
	0.291146	0.973913
	0.291646	0.973913
	0.292146	0.976087
	0.292646	0.976087
	0.293147	0.976087
	0.293647	0.976087
	0.294147	0.976087
	0.294647	0.976087
	0.295148	0.976087
	0.295648	0.976087
	0.296148	0.976087
	0.296648	0.976087
	0.297149	0.976087
	0.297649	0.976087
	0.298149	0.976087
	0.298649	0.976087
	0.29915	0.976087
	0.29965	0.976087
	0.30015	0.976087
	0.30065	0.976087
	0.301151	0.976087
	0.301651	0.976087
	0.302151	0.976087
	0.302651	0.976087
	0.303152	0.976087
	0.303652	0.976087
	0.304152	0.976087
	0.304652	0.976087
	0.305153	0.976087
	0.305653	0.976087
	0.306153	0.976087
	0.306653	0.976087
	0.307154	0.976087
	0.307654	0.976087
	0.308154	0.976087
	0.308654	0.976087
	0.309155	0.976087
	0.309655	0.976087
	0.310155	0.976087
	0.310655	0.976087
	0.311156	0.976087
	0.311656	0.976087
	0.312156	0.976087
	0.312656	0.976087
	0.313157	0.976087
	0.313657	0.976087
	0.314157	0.976087
	0.314657	0.976087
	0.315158	0.976087
	0.315658	0.976087
	0.316158	0.976087
	0.316658	0.976087
	0.317159	0.976087
	0.317659	0.976087
	0.318159	0.976087
	0.318659	0.976087
	0.31916	0.976087
	0.31966	0.976087
	0.32016	0.979565
	0.32066	0.979565
	0.321161	0.979565
	0.321661	0.979565
	0.322161	0.979565
	0.322661	0.979565
	0.323162	0.979565
	0.323662	0.979565
	0.324162	0.979565
	0.324662	0.979565
	0.325163	0.979565
	0.325663	0.979565
	0.326163	0.979565
	0.326663	0.979565
	0.327164	0.979565
	0.327664	0.979565
	0.328164	0.979565
	0.328664	0.979565
	0.329165	0.979565
	0.329665	0.979565
	0.330165	0.979565
	0.330665	0.979565
	0.331166	0.979565
	0.331666	0.979565
	0.332166	0.979565
	0.332666	0.979565
	0.333167	0.979565
	0.333667	0.980435
	0.334167	0.980435
	0.334667	0.980435
	0.335168	0.980435
	0.335668	0.980435
	0.336168	0.980435
	0.336668	0.980435
	0.337169	0.980435
	0.337669	0.980435
	0.338169	0.980435
	0.338669	0.980435
	0.33917	0.980435
	0.33967	0.980435
	0.34017	0.980435
	0.34067	0.980435
	0.341171	0.980435
	0.341671	0.980435
	0.342171	0.980435
	0.342671	0.980435
	0.343172	0.980435
	0.343672	0.980435
	0.344172	0.980435
	0.344672	0.980435
	0.345173	0.980435
	0.345673	0.980435
	0.346173	0.980435
	0.346673	0.980435
	0.347174	0.980435
	0.347674	0.980435
	0.348174	0.980435
	0.348674	0.980435
	0.349175	0.980435
	0.349675	0.980435
	0.350175	0.980435
	0.350675	0.980435
	0.351176	0.980435
	0.351676	0.980435
	0.352176	0.980435
	0.352676	0.980435
	0.353177	0.980435
	0.353677	0.980435
	0.354177	0.980435
	0.354677	0.980435
	0.355178	0.980435
	0.355678	0.980435
	0.356178	0.980435
	0.356678	0.980435
	0.357179	0.980435
	0.357679	0.980435
	0.358179	0.980435
	0.358679	0.980435
	0.35918	0.980435
	0.35968	0.980435
	0.36018	0.982174
	0.36068	0.982174
	0.361181	0.982174
	0.361681	0.982174
	0.362181	0.982174
	0.362681	0.982174
	0.363182	0.982174
	0.363682	0.982174
	0.364182	0.982174
	0.364682	0.982174
	0.365183	0.982174
	0.365683	0.982174
	0.366183	0.982174
	0.366683	0.982174
	0.367184	0.982174
	0.367684	0.982174
	0.368184	0.982174
	0.368684	0.982174
	0.369185	0.982174
	0.369685	0.982174
	0.370185	0.982174
	0.370685	0.982174
	0.371186	0.982174
	0.371686	0.982174
	0.372186	0.982174
	0.372686	0.982174
	0.373187	0.982174
	0.373687	0.982174
	0.374187	0.982174
	0.374687	0.982174
	0.375188	0.983478
	0.375688	0.983478
	0.376188	0.983478
	0.376688	0.983478
	0.377189	0.983478
	0.377689	0.983478
	0.378189	0.983478
	0.378689	0.983478
	0.37919	0.983478
	0.37969	0.983478
	0.38019	0.983478
	0.38069	0.983478
	0.381191	0.983478
	0.381691	0.983478
	0.382191	0.983478
	0.382691	0.983478
	0.383192	0.983478
	0.383692	0.983478
	0.384192	0.983478
	0.384692	0.983478
	0.385193	0.983478
	0.385693	0.983478
	0.386193	0.983478
	0.386693	0.983478
	0.387194	0.983478
	0.387694	0.983478
	0.388194	0.983478
	0.388694	0.983478
	0.389195	0.983478
	0.389695	0.983478
	0.390195	0.983478
	0.390695	0.983478
	0.391196	0.983478
	0.391696	0.983478
	0.392196	0.983478
	0.392696	0.983478
	0.393197	0.983478
	0.393697	0.983478
	0.394197	0.983478
	0.394697	0.983478
	0.395198	0.983478
	0.395698	0.983478
	0.396198	0.983478
	0.396698	0.983478
	0.397199	0.983478
	0.397699	0.983478
	0.398199	0.983478
	0.398699	0.983478
	0.3992	0.983478
	0.3997	0.983478
	0.4002	0.985217
	0.4007	0.985217
	0.401201	0.985217
	0.401701	0.985217
	0.402201	0.985217
	0.402701	0.985217
	0.403202	0.985217
	0.403702	0.985217
	0.404202	0.985217
	0.404702	0.985217
	0.405203	0.985217
	0.405703	0.985217
	0.406203	0.985217
	0.406703	0.985217
	0.407204	0.985217
	0.407704	0.985217
	0.408204	0.985217
	0.408704	0.985217
	0.409205	0.985217
	0.409705	0.985217
	0.410205	0.985217
	0.410705	0.985217
	0.411206	0.985217
	0.411706	0.985217
	0.412206	0.985217
	0.412706	0.985217
	0.413207	0.985217
	0.413707	0.985217
	0.414207	0.985217
	0.414707	0.985217
	0.415208	0.985217
	0.415708	0.985217
	0.416208	0.985217
	0.416708	0.986522
	0.417209	0.986522
	0.417709	0.986522
	0.418209	0.986522
	0.418709	0.986522
	0.41921	0.986522
	0.41971	0.986522
	0.42021	0.986522
	0.42071	0.986522
	0.421211	0.986522
	0.421711	0.986522
	0.422211	0.986522
	0.422711	0.986522
	0.423212	0.986522
	0.423712	0.986522
	0.424212	0.986522
	0.424712	0.986522
	0.425213	0.986522
	0.425713	0.986522
	0.426213	0.986522
	0.426713	0.986522
	0.427214	0.986522
	0.427714	0.986522
	0.428214	0.986522
	0.428714	0.986522
	0.429215	0.986522
	0.429715	0.986522
	0.430215	0.986522
	0.430715	0.986522
	0.431216	0.986522
	0.431716	0.986522
	0.432216	0.986522
	0.432716	0.986522
	0.433217	0.986522
	0.433717	0.986522
	0.434217	0.986522
	0.434717	0.986522
	0.435218	0.986522
	0.435718	0.986522
	0.436218	0.986522
	0.436718	0.986522
	0.437219	0.986522
	0.437719	0.986522
	0.438219	0.986522
	0.438719	0.986522
	0.43922	0.986522
	0.43972	0.986522
	0.44022	0.986522
	0.44072	0.986522
	0.441221	0.986522
	0.441721	0.986522
	0.442221	0.986522
	0.442721	0.986522
	0.443222	0.986522
	0.443722	0.986522
	0.444222	0.986522
	0.444722	0.986522
	0.445223	0.986522
	0.445723	0.986522
	0.446223	0.986522
	0.446723	0.986522
	0.447224	0.986522
	0.447724	0.986522
	0.448224	0.986522
	0.448724	0.986522
	0.449225	0.986522
	0.449725	0.986522
	0.450225	0.986522
	0.450725	0.986522
	0.451226	0.986522
	0.451726	0.986522
	0.452226	0.986522
	0.452726	0.986522
	0.453227	0.986522
	0.453727	0.986522
	0.454227	0.986522
	0.454727	0.986522
	0.455228	0.986522
	0.455728	0.986522
	0.456228	0.986522
	0.456728	0.986522
	0.457229	0.986522
	0.457729	0.986522
	0.458229	0.986522
	0.458729	0.986522
	0.45923	0.986522
	0.45973	0.986522
	0.46023	0.986522
	0.46073	0.986522
	0.461231	0.986522
	0.461731	0.986522
	0.462231	0.986522
	0.462731	0.986522
	0.463232	0.986522
	0.463732	0.986522
	0.464232	0.986522
	0.464732	0.986522
	0.465233	0.986522
	0.465733	0.986522
	0.466233	0.986522
	0.466733	0.986522
	0.467234	0.986522
	0.467734	0.986522
	0.468234	0.986522
	0.468734	0.986522
	0.469235	0.986522
	0.469735	0.986522
	0.470235	0.986522
	0.470735	0.986522
	0.471236	0.986522
	0.471736	0.986522
	0.472236	0.986522
	0.472736	0.986522
	0.473237	0.986522
	0.473737	0.986522
	0.474237	0.986522
	0.474737	0.986522
	0.475238	0.986522
	0.475738	0.986522
	0.476238	0.986522
	0.476738	0.986522
	0.477239	0.986522
	0.477739	0.986522
	0.478239	0.986522
	0.478739	0.986522
	0.47924	0.986522
	0.47974	0.986522
	0.48024	0.987826
	0.48074	0.987826
	0.481241	0.987826
	0.481741	0.987826
	0.482241	0.987826
	0.482741	0.987826
	0.483242	0.987826
	0.483742	0.987826
	0.484242	0.987826
	0.484742	0.987826
	0.485243	0.987826
	0.485743	0.987826
	0.486243	0.987826
	0.486743	0.987826
	0.487244	0.987826
	0.487744	0.987826
	0.488244	0.987826
	0.488744	0.987826
	0.489245	0.987826
	0.489745	0.987826
	0.490245	0.987826
	0.490745	0.987826
	0.491246	0.987826
	0.491746	0.987826
	0.492246	0.987826
	0.492746	0.987826
	0.493247	0.987826
	0.493747	0.987826
	0.494247	0.987826
	0.494747	0.987826
	0.495248	0.987826
	0.495748	0.987826
	0.496248	0.987826
	0.496748	0.987826
	0.497249	0.987826
	0.497749	0.987826
	0.498249	0.987826
	0.498749	0.987826
	0.49925	0.987826
	0.49975	0.987826
	0.50025	0.988261
	0.50075	0.988261
	0.501251	0.988261
	0.501751	0.988261
	0.502251	0.988261
	0.502751	0.988261
	0.503252	0.988261
	0.503752	0.988261
	0.504252	0.988261
	0.504752	0.988261
	0.505253	0.988261
	0.505753	0.988261
	0.506253	0.988261
	0.506753	0.988261
	0.507254	0.988261
	0.507754	0.988261
	0.508254	0.988261
	0.508754	0.988261
	0.509255	0.988261
	0.509755	0.988261
	0.510255	0.988261
	0.510755	0.988261
	0.511256	0.988261
	0.511756	0.988261
	0.512256	0.988261
	0.512756	0.988261
	0.513257	0.988261
	0.513757	0.988261
	0.514257	0.988261
	0.514757	0.988261
	0.515258	0.988261
	0.515758	0.988261
	0.516258	0.988261
	0.516758	0.988261
	0.517259	0.988261
	0.517759	0.988261
	0.518259	0.988261
	0.518759	0.988261
	0.51926	0.988261
	0.51976	0.988261
	0.52026	0.988696
	0.52076	0.988696
	0.521261	0.988696
	0.521761	0.988696
	0.522261	0.988696
	0.522761	0.988696
	0.523262	0.988696
	0.523762	0.988696
	0.524262	0.988696
	0.524762	0.988696
	0.525263	0.988696
	0.525763	0.988696
	0.526263	0.988696
	0.526763	0.988696
	0.527264	0.988696
	0.527764	0.988696
	0.528264	0.988696
	0.528764	0.988696
	0.529265	0.988696
	0.529765	0.988696
	0.530265	0.988696
	0.530765	0.988696
	0.531266	0.988696
	0.531766	0.988696
	0.532266	0.988696
	0.532766	0.988696
	0.533267	0.988696
	0.533767	0.988696
	0.534267	0.988696
	0.534767	0.988696
	0.535268	0.988696
	0.535768	0.988696
	0.536268	0.988696
	0.536768	0.988696
	0.537269	0.988696
	0.537769	0.988696
	0.538269	0.988696
	0.538769	0.988696
	0.53927	0.988696
	0.53977	0.988696
	0.54027	0.988696
	0.54077	0.988696
	0.541271	0.988696
	0.541771	0.98913
	0.542271	0.98913
	0.542771	0.98913
	0.543272	0.98913
	0.543772	0.98913
	0.544272	0.98913
	0.544772	0.98913
	0.545273	0.98913
	0.545773	0.98913
	0.546273	0.98913
	0.546773	0.98913
	0.547274	0.98913
	0.547774	0.98913
	0.548274	0.98913
	0.548774	0.98913
	0.549275	0.98913
	0.549775	0.98913
	0.550275	0.98913
	0.550775	0.98913
	0.551276	0.98913
	0.551776	0.98913
	0.552276	0.98913
	0.552776	0.98913
	0.553277	0.98913
	0.553777	0.98913
	0.554277	0.98913
	0.554777	0.98913
	0.555278	0.98913
	0.555778	0.98913
	0.556278	0.98913
	0.556778	0.98913
	0.557279	0.98913
	0.557779	0.98913
	0.558279	0.98913
	0.558779	0.98913
	0.55928	0.98913
	0.55978	0.98913
	0.56028	0.99087
	0.56078	0.99087
	0.561281	0.99087
	0.561781	0.99087
	0.562281	0.99087
	0.562781	0.99087
	0.563282	0.99087
	0.563782	0.99087
	0.564282	0.99087
	0.564782	0.99087
	0.565283	0.99087
	0.565783	0.99087
	0.566283	0.99087
	0.566783	0.99087
	0.567284	0.99087
	0.567784	0.99087
	0.568284	0.99087
	0.568784	0.99087
	0.569285	0.99087
	0.569785	0.99087
	0.570285	0.99087
	0.570785	0.99087
	0.571286	0.99087
	0.571786	0.99087
	0.572286	0.99087
	0.572786	0.99087
	0.573287	0.99087
	0.573787	0.99087
	0.574287	0.99087
	0.574787	0.99087
	0.575288	0.99087
	0.575788	0.99087
	0.576288	0.99087
	0.576788	0.99087
	0.577289	0.99087
	0.577789	0.99087
	0.578289	0.99087
	0.578789	0.99087
	0.57929	0.99087
	0.57979	0.99087
	0.58029	0.99087
	0.58079	0.99087
	0.581291	0.99087
	0.581791	0.99087
	0.582291	0.99087
	0.582791	0.99087
	0.583292	0.99087
	0.583792	0.991739
	0.584292	0.991739
	0.584792	0.991739
	0.585293	0.991739
	0.585793	0.991739
	0.586293	0.991739
	0.586793	0.991739
	0.587294	0.991739
	0.587794	0.991739
	0.588294	0.991739
	0.588794	0.991739
	0.589295	0.991739
	0.589795	0.991739
	0.590295	0.991739
	0.590795	0.991739
	0.591296	0.991739
	0.591796	0.991739
	0.592296	0.991739
	0.592796	0.991739
	0.593297	0.991739
	0.593797	0.991739
	0.594297	0.991739
	0.594797	0.991739
	0.595298	0.991739
	0.595798	0.991739
	0.596298	0.991739
	0.596798	0.991739
	0.597299	0.991739
	0.597799	0.991739
	0.598299	0.991739
	0.598799	0.991739
	0.5993	0.991739
	0.5998	0.991739
	0.6003	0.992609
	0.6008	0.992609
	0.601301	0.992609
	0.601801	0.992609
	0.602301	0.992609
	0.602801	0.992609
	0.603302	0.992609
	0.603802	0.992609
	0.604302	0.992609
	0.604802	0.992609
	0.605303	0.992609
	0.605803	0.992609
	0.606303	0.992609
	0.606803	0.992609
	0.607304	0.992609
	0.607804	0.992609
	0.608304	0.992609
	0.608804	0.992609
	0.609305	0.992609
	0.609805	0.992609
	0.610305	0.992609
	0.610805	0.992609
	0.611306	0.992609
	0.611806	0.992609
	0.612306	0.992609
	0.612806	0.992609
	0.613307	0.992609
	0.613807	0.992609
	0.614307	0.992609
	0.614807	0.992609
	0.615308	0.992609
	0.615808	0.992609
	0.616308	0.992609
	0.616808	0.992609
	0.617309	0.992609
	0.617809	0.992609
	0.618309	0.992609
	0.618809	0.992609
	0.61931	0.992609
	0.61981	0.992609
	0.62031	0.992609
	0.62081	0.992609
	0.621311	0.992609
	0.621811	0.992609
	0.622311	0.992609
	0.622811	0.992609
	0.623312	0.992609
	0.623812	0.992609
	0.624312	0.992609
	0.624812	0.992609
	0.625313	0.993478
	0.625813	0.993478
	0.626313	0.993478
	0.626813	0.993478
	0.627314	0.993478
	0.627814	0.993478
	0.628314	0.993478
	0.628814	0.993478
	0.629315	0.993478
	0.629815	0.993478
	0.630315	0.993478
	0.630815	0.993478
	0.631316	0.993478
	0.631816	0.993478
	0.632316	0.993478
	0.632816	0.993478
	0.633317	0.993478
	0.633817	0.993478
	0.634317	0.993478
	0.634817	0.993478
	0.635318	0.993478
	0.635818	0.993478
	0.636318	0.993478
	0.636818	0.993478
	0.637319	0.993478
	0.637819	0.993478
	0.638319	0.993478
	0.638819	0.993478
	0.63932	0.993478
	0.63982	0.993478
	0.64032	0.994783
	0.64082	0.994783
	0.641321	0.994783
	0.641821	0.994783
	0.642321	0.994783
	0.642821	0.994783
	0.643322	0.994783
	0.643822	0.994783
	0.644322	0.994783
	0.644822	0.994783
	0.645323	0.994783
	0.645823	0.994783
	0.646323	0.994783
	0.646823	0.994783
	0.647324	0.994783
	0.647824	0.994783
	0.648324	0.994783
	0.648824	0.994783
	0.649325	0.994783
	0.649825	0.994783
	0.650325	0.994783
	0.650825	0.994783
	0.651326	0.994783
	0.651826	0.994783
	0.652326	0.994783
	0.652826	0.994783
	0.653327	0.994783
	0.653827	0.994783
	0.654327	0.994783
	0.654827	0.994783
	0.655328	0.994783
	0.655828	0.994783
	0.656328	0.994783
	0.656828	0.994783
	0.657329	0.994783
	0.657829	0.994783
	0.658329	0.994783
	0.658829	0.994783
	0.65933	0.994783
	0.65983	0.994783
	0.66033	0.994783
	0.66083	0.994783
	0.661331	0.994783
	0.661831	0.994783
	0.662331	0.994783
	0.662831	0.994783
	0.663332	0.994783
	0.663832	0.994783
	0.664332	0.994783
	0.664832	0.994783
	0.665333	0.994783
	0.665833	0.994783
	0.666333	0.994783
	0.666833	0.995652
	0.667334	0.995652
	0.667834	0.995652
	0.668334	0.995652
	0.668834	0.995652
	0.669335	0.995652
	0.669835	0.995652
	0.670335	0.995652
	0.670835	0.995652
	0.671336	0.995652
	0.671836	0.995652
	0.672336	0.995652
	0.672836	0.995652
	0.673337	0.995652
	0.673837	0.995652
	0.674337	0.995652
	0.674837	0.995652
	0.675338	0.995652
	0.675838	0.995652
	0.676338	0.995652
	0.676838	0.995652
	0.677339	0.995652
	0.677839	0.995652
	0.678339	0.995652
	0.678839	0.995652
	0.67934	0.995652
	0.67984	0.995652
	0.68034	0.995652
	0.68084	0.995652
	0.681341	0.995652
	0.681841	0.995652
	0.682341	0.995652
	0.682841	0.995652
	0.683342	0.995652
	0.683842	0.995652
	0.684342	0.995652
	0.684842	0.995652
	0.685343	0.995652
	0.685843	0.995652
	0.686343	0.995652
	0.686843	0.995652
	0.687344	0.995652
	0.687844	0.995652
	0.688344	0.995652
	0.688844	0.995652
	0.689345	0.995652
	0.689845	0.995652
	0.690345	0.995652
	0.690845	0.995652
	0.691346	0.995652
	0.691846	0.995652
	0.692346	0.995652
	0.692846	0.995652
	0.693347	0.995652
	0.693847	0.995652
	0.694347	0.995652
	0.694847	0.995652
	0.695348	0.995652
	0.695848	0.995652
	0.696348	0.995652
	0.696848	0.995652
	0.697349	0.995652
	0.697849	0.995652
	0.698349	0.995652
	0.698849	0.995652
	0.69935	0.995652
	0.69985	0.995652
	0.70035	0.995652
	0.70085	0.995652
	0.701351	0.995652
	0.701851	0.995652
	0.702351	0.995652
	0.702851	0.995652
	0.703352	0.995652
	0.703852	0.995652
	0.704352	0.995652
	0.704852	0.995652
	0.705353	0.995652
	0.705853	0.995652
	0.706353	0.995652
	0.706853	0.995652
	0.707354	0.995652
	0.707854	0.995652
	0.708354	0.996522
	0.708854	0.996522
	0.709355	0.996522
	0.709855	0.996522
	0.710355	0.996522
	0.710855	0.996522
	0.711356	0.996522
	0.711856	0.996522
	0.712356	0.996522
	0.712856	0.996522
	0.713357	0.996522
	0.713857	0.996522
	0.714357	0.996522
	0.714857	0.996522
	0.715358	0.996522
	0.715858	0.996522
	0.716358	0.996522
	0.716858	0.996522
	0.717359	0.996522
	0.717859	0.996522
	0.718359	0.996522
	0.718859	0.996522
	0.71936	0.996522
	0.71986	0.996522
	0.72036	0.997826
	0.72086	0.997826
	0.721361	0.997826
	0.721861	0.997826
	0.722361	0.997826
	0.722861	0.997826
	0.723362	0.997826
	0.723862	0.997826
	0.724362	0.997826
	0.724862	0.997826
	0.725363	0.997826
	0.725863	0.997826
	0.726363	0.997826
	0.726863	0.997826
	0.727364	0.997826
	0.727864	0.997826
	0.728364	0.997826
	0.728864	0.997826
	0.729365	0.997826
	0.729865	0.997826
	0.730365	0.997826
	0.730865	0.997826
	0.731366	0.997826
	0.731866	0.997826
	0.732366	0.997826
	0.732866	0.997826
	0.733367	0.997826
	0.733867	0.997826
	0.734367	0.997826
	0.734867	0.997826
	0.735368	0.997826
	0.735868	0.997826
	0.736368	0.997826
	0.736868	0.997826
	0.737369	0.997826
	0.737869	0.997826
	0.738369	0.997826
	0.738869	0.997826
	0.73937	0.997826
	0.73987	0.997826
	0.74037	0.997826
	0.74087	0.997826
	0.741371	0.997826
	0.741871	0.997826
	0.742371	0.997826
	0.742871	0.997826
	0.743372	0.997826
	0.743872	0.997826
	0.744372	0.997826
	0.744872	0.997826
	0.745373	0.997826
	0.745873	0.997826
	0.746373	0.997826
	0.746873	0.997826
	0.747374	0.997826
	0.747874	0.997826
	0.748374	0.997826
	0.748874	0.997826
	0.749375	0.997826
	0.749875	0.997826
	0.750375	0.998261
	0.750875	0.998261
	0.751376	0.998261
	0.751876	0.998261
	0.752376	0.998261
	0.752876	0.998261
	0.753377	0.998261
	0.753877	0.998261
	0.754377	0.998261
	0.754877	0.998261
	0.755378	0.998261
	0.755878	0.998261
	0.756378	0.998261
	0.756878	0.998261
	0.757379	0.998261
	0.757879	0.998261
	0.758379	0.998261
	0.758879	0.998261
	0.75938	0.998261
	0.75988	0.998261
	0.76038	0.998696
	0.76088	0.998696
	0.761381	0.998696
	0.761881	0.998696
	0.762381	0.998696
	0.762881	0.998696
	0.763382	0.998696
	0.763882	0.998696
	0.764382	0.998696
	0.764882	0.998696
	0.765383	0.998696
	0.765883	0.998696
	0.766383	0.998696
	0.766883	0.998696
	0.767384	0.998696
	0.767884	0.998696
	0.768384	0.998696
	0.768884	0.998696
	0.769385	0.998696
	0.769885	0.998696
	0.770385	0.998696
	0.770885	0.998696
	0.771386	0.998696
	0.771886	0.998696
	0.772386	0.998696
	0.772886	0.998696
	0.773387	0.998696
	0.773887	0.998696
	0.774387	0.998696
	0.774887	0.998696
	0.775388	0.998696
	0.775888	0.998696
	0.776388	0.998696
	0.776888	0.998696
	0.777389	0.998696
	0.777889	0.998696
	0.778389	0.998696
	0.778889	0.998696
	0.77939	0.998696
	0.77989	0.998696
	0.78039	0.998696
	0.78089	0.998696
	0.781391	0.998696
	0.781891	0.998696
	0.782391	0.998696
	0.782891	0.998696
	0.783392	0.998696
	0.783892	0.998696
	0.784392	0.998696
	0.784892	0.998696
	0.785393	0.998696
	0.785893	0.998696
	0.786393	0.998696
	0.786893	0.998696
	0.787394	0.998696
	0.787894	0.998696
	0.788394	0.998696
	0.788894	0.998696
	0.789395	0.998696
	0.789895	0.998696
	0.790395	0.998696
	0.790895	0.998696
	0.791396	0.998696
	0.791896	0.99913
	0.792396	0.99913
	0.792896	0.99913
	0.793397	0.99913
	0.793897	0.99913
	0.794397	0.99913
	0.794897	0.99913
	0.795398	0.99913
	0.795898	0.99913
	0.796398	0.99913
	0.796898	0.99913
	0.797399	0.99913
	0.797899	0.99913
	0.798399	0.99913
	0.798899	0.99913
	0.7994	0.99913
	0.7999	0.99913
	0.8004	1
	0.8009	1
	0.801401	1
	0.801901	1
	0.802401	1
	0.802901	1
	0.803402	1
	0.803902	1
	0.804402	1
	0.804902	1
	0.805403	1
	0.805903	1
	0.806403	1
	0.806903	1
	0.807404	1
	0.807904	1
	0.808404	1
	0.808904	1
	0.809405	1
	0.809905	1
	0.810405	1
	0.810905	1
	0.811406	1
	0.811906	1
	0.812406	1
	0.812906	1
	0.813407	1
	0.813907	1
	0.814407	1
	0.814907	1
	0.815408	1
	0.815908	1
	0.816408	1
	0.816908	1
	0.817409	1
	0.817909	1
	0.818409	1
	0.818909	1
	0.81941	1
	0.81991	1
	0.82041	1
	0.82091	1
	0.821411	1
	0.821911	1
	0.822411	1
	0.822911	1
	0.823412	1
	0.823912	1
	0.824412	1
	0.824912	1
	0.825413	1
	0.825913	1
	0.826413	1
	0.826913	1
	0.827414	1
	0.827914	1
	0.828414	1
	0.828914	1
	0.829415	1
	0.829915	1
	0.830415	1
	0.830915	1
	0.831416	1
	0.831916	1
	0.832416	1
	0.832916	1
	0.833417	1
	0.833917	1
	0.834417	1
	0.834917	1
	0.835418	1
	0.835918	1
	0.836418	1
	0.836918	1
	0.837419	1
	0.837919	1
	0.838419	1
	0.838919	1
	0.83942	1
	0.83992	1
	0.84042	1
	0.84092	1
	0.841421	1
	0.841921	1
	0.842421	1
	0.842921	1
	0.843422	1
	0.843922	1
	0.844422	1
	0.844922	1
	0.845423	1
	0.845923	1
	0.846423	1
	0.846923	1
	0.847424	1
	0.847924	1
	0.848424	1
	0.848924	1
	0.849425	1
	0.849925	1
	0.850425	1
	0.850925	1
	0.851426	1
	0.851926	1
	0.852426	1
	0.852926	1
	0.853427	1
	0.853927	1
	0.854427	1
	0.854927	1
	0.855428	1
	0.855928	1
	0.856428	1
	0.856928	1
	0.857429	1
	0.857929	1
	0.858429	1
	0.858929	1
	0.85943	1
	0.85993	1
	0.86043	1
	0.86093	1
	0.861431	1
	0.861931	1
	0.862431	1
	0.862931	1
	0.863432	1
	0.863932	1
	0.864432	1
	0.864932	1
	0.865433	1
	0.865933	1
	0.866433	1
	0.866933	1
	0.867434	1
	0.867934	1
	0.868434	1
	0.868934	1
	0.869435	1
	0.869935	1
	0.870435	1
	0.870935	1
	0.871436	1
	0.871936	1
	0.872436	1
	0.872936	1
	0.873437	1
	0.873937	1
	0.874437	1
	0.874937	1
	0.875438	1
	0.875938	1
	0.876438	1
	0.876938	1
	0.877439	1
	0.877939	1
	0.878439	1
	0.878939	1
	0.87944	1
	0.87994	1
	0.88044	1
	0.88094	1
	0.881441	1
	0.881941	1
	0.882441	1
	0.882941	1
	0.883442	1
	0.883942	1
	0.884442	1
	0.884942	1
	0.885443	1
	0.885943	1
	0.886443	1
	0.886943	1
	0.887444	1
	0.887944	1
	0.888444	1
	0.888944	1
	0.889445	1
	0.889945	1
	0.890445	1
	0.890945	1
	0.891446	1
	0.891946	1
	0.892446	1
	0.892946	1
	0.893447	1
	0.893947	1
	0.894447	1
	0.894947	1
	0.895448	1
	0.895948	1
	0.896448	1
	0.896948	1
	0.897449	1
	0.897949	1
	0.898449	1
	0.898949	1
	0.89945	1
	0.89995	1
	0.90045	1
	0.90095	1
	0.901451	1
	0.901951	1
	0.902451	1
	0.902951	1
	0.903452	1
	0.903952	1
	0.904452	1
	0.904952	1
	0.905453	1
	0.905953	1
	0.906453	1
	0.906953	1
	0.907454	1
	0.907954	1
	0.908454	1
	0.908954	1
	0.909455	1
	0.909955	1
	0.910455	1
	0.910955	1
	0.911456	1
	0.911956	1
	0.912456	1
	0.912956	1
	0.913457	1
	0.913957	1
	0.914457	1
	0.914957	1
	0.915458	1
	0.915958	1
	0.916458	1
	0.916958	1
	0.917459	1
	0.917959	1
	0.918459	1
	0.918959	1
	0.91946	1
	0.91996	1
	0.92046	1
	0.92096	1
	0.921461	1
	0.921961	1
	0.922461	1
	0.922961	1
	0.923462	1
	0.923962	1
	0.924462	1
	0.924962	1
	0.925463	1
	0.925963	1
	0.926463	1
	0.926963	1
	0.927464	1
	0.927964	1
	0.928464	1
	0.928964	1
	0.929465	1
	0.929965	1
	0.930465	1
	0.930965	1
	0.931466	1
	0.931966	1
	0.932466	1
	0.932966	1
	0.933467	1
	0.933967	1
	0.934467	1
	0.934967	1
	0.935468	1
	0.935968	1
	0.936468	1
	0.936968	1
	0.937469	1
	0.937969	1
	0.938469	1
	0.938969	1
	0.93947	1
	0.93997	1
	0.94047	1
	0.94097	1
	0.941471	1
	0.941971	1
	0.942471	1
	0.942971	1
	0.943472	1
	0.943972	1
	0.944472	1
	0.944972	1
	0.945473	1
	0.945973	1
	0.946473	1
	0.946973	1
	0.947474	1
	0.947974	1
	0.948474	1
	0.948974	1
	0.949475	1
	0.949975	1
	0.950475	1
	0.950975	1
	0.951476	1
	0.951976	1
	0.952476	1
	0.952976	1
	0.953477	1
	0.953977	1
	0.954477	1
	0.954977	1
	0.955478	1
	0.955978	1
	0.956478	1
	0.956978	1
	0.957479	1
	0.957979	1
	0.958479	1
	0.958979	1
	0.95948	1
	0.95998	1
	0.96048	1
	0.96098	1
	0.961481	1
	0.961981	1
	0.962481	1
	0.962981	1
	0.963482	1
	0.963982	1
	0.964482	1
	0.964982	1
	0.965483	1
	0.965983	1
	0.966483	1
	0.966983	1
	0.967484	1
	0.967984	1
	0.968484	1
	0.968984	1
	0.969485	1
	0.969985	1
	0.970485	1
	0.970985	1
	0.971486	1
	0.971986	1
	0.972486	1
	0.972986	1
	0.973487	1
	0.973987	1
	0.974487	1
	0.974987	1
	0.975488	1
	0.975988	1
	0.976488	1
	0.976988	1
	0.977489	1
	0.977989	1
	0.978489	1
	0.978989	1
	0.97949	1
	0.97999	1
	0.98049	1
	0.98099	1
	0.981491	1
	0.981991	1
	0.982491	1
	0.982991	1
	0.983492	1
	0.983992	1
	0.984492	1
	0.984992	1
	0.985493	1
	0.985993	1
	0.986493	1
	0.986993	1
	0.987494	1
	0.987994	1
	0.988494	1
	0.988994	1
	0.989495	1
	0.989995	1
	0.990495	1
	0.990995	1
	0.991496	1
	0.991996	1
	0.992496	1
	0.992996	1
	0.993497	1
	0.993997	1
	0.994497	1
	0.994997	1
	0.995498	1
	0.995998	1
	0.996498	1
	0.996998	1
	0.997499	1
	0.997999	1
	0.998499	1
	0.998999	1
	0.9995	1
[truncated: 1 more rows]
