# Supplementary material for: Identification and validation of serum metabolite biomarkers for endometrial cancer diagnosis
Source: EMBO Mol Med. 2024 Feb 14;16(4):988–1003. doi: 10.1038/s44321-024-00033-1 (PMC11018850; doi:10.1038/s44321-024-00033-1)
Supplement: Supplementary file 4 — Source Data Fig. 4 [file 44321_2024_33_MOESM4_ESM.zip › Figure 4/4C/ROC.xlsx]

## Sheet: Sheet1
SMFs with LASSO	1-specificity	Sensitivity	CA-125	1-specificity	Sensitivity
	0	0		1	1
	0.00050025	0		0.938272	1
	0.0010005	0		0.938272	0.986842
	0.00150075	0		0.888889	0.986842
	0.002001	0		0.888889	0.973684
	0.00250125	0		0.888889	0.960526
	0.0030015	0		0.851852	0.960526
	0.00350175	0		0.851852	0.947368
	0.004002	0		0.851852	0.934211
	0.00450225	0		0.851852	0.921053
	0.0050025	0		0.851852	0.907895
	0.00550275	0		0.777778	0.907895
	0.006003	0		0.777778	0.894737
	0.00650325	0		0.777778	0.881579
	0.0070035	0		0.703704	0.881579
	0.00750375	0		0.703704	0.868421
	0.008004	0		0.703704	0.855263
	0.00850425	0		0.666667	0.855263
	0.0090045	0		0.666667	0.842105
	0.00950475	0		0.666667	0.828947
	0.010005	0		0.666667	0.815789
	0.0105053	0		0.666667	0.789474
	0.0110055	0		0.54321	0.789474
	0.0115058	0		0.54321	0.776316
	0.012006	0		0.54321	0.763158
	0.0125063	0.0526316		0.54321	0.75
	0.0130065	0.0526316		0.54321	0.736842
	0.0135068	0.0526316		0.518519	0.736842
	0.014007	0.0526316		0.518519	0.723684
	0.0145073	0.0526316		0.518519	0.710526
	0.0150075	0.0526316		0.518519	0.697368
	0.0155078	0.0526316		0.518519	0.684211
	0.016008	0.0526316		0.518519	0.671053
	0.0165083	0.0526316		0.481481	0.671053
	0.0170085	0.0526316		0.481481	0.657895
	0.0175088	0.0526316		0.481481	0.644737
	0.018009	0.0526316		0.481481	0.631579
	0.0185093	0.0526316		0.481481	0.618421
	0.0190095	0.0526316		0.45679	0.605263
	0.0195098	0.0526316		0.444444	0.605263
	0.02001	0.0526316		0.444444	0.592105
	0.0205103	0.0526316		0.444444	0.578947
	0.0210105	0.0526316		0.432099	0.578947
	0.0215108	0.0526316		0.432099	0.565789
	0.022011	0.0526316		0.432099	0.552632
	0.0225113	0.0526316		0.419753	0.552632
	0.0230115	0.0526316		0.419753	0.539474
	0.0235118	0.0526316		0.283951	0.539474
	0.024012	0.0526316		0.283951	0.526316
	0.0245123	0.0526316		0.283951	0.513158
	0.0250125	0.302632		0.271605	0.513158
	0.0255128	0.302632		0.271605	0.5
	0.026013	0.302632		0.259259	0.5
	0.0265133	0.302632		0.259259	0.486842
	0.0270135	0.302632		0.259259	0.473684
	0.0275138	0.302632		0.209877	0.473684
	0.028014	0.302632		0.209877	0.460526
	0.0285143	0.302632		0.209877	0.447368
	0.0290145	0.302632		0.197531	0.447368
	0.0295148	0.302632		0.197531	0.434211
	0.030015	0.302632		0.197531	0.421053
	0.0305153	0.302632		0.197531	0.407895
	0.0310155	0.302632		0.185185	0.407895
	0.0315158	0.302632		0.185185	0.394737
	0.032016	0.302632		0.160494	0.394737
	0.0325163	0.302632		0.160494	0.381579
	0.0330165	0.302632		0.160494	0.368421
	0.0335168	0.302632		0.123457	0.368421
	0.034017	0.302632		0.123457	0.355263
	0.0345173	0.302632		0.111111	0.355263
	0.0350175	0.302632		0.111111	0.342105
	0.0355178	0.302632		0.0864198	0.342105
	0.036018	0.302632		0.0864198	0.328947
	0.0365183	0.302632		0.0740741	0.328947
	0.0370185	0.302632		0.0740741	0.315789
	0.0375188	0.789474		0.037037	0.315789
	0.038019	0.789474		0.037037	0.302632
	0.0385193	0.789474		0.0246914	0.302632
	0.0390195	0.789474		0	0.302632
	0.0395198	0.789474		0	0.289474
	0.04002	0.789474		0	0.276316
	0.0405203	0.789474		0	0.263158
	0.0410205	0.789474		0	0.25
	0.0415208	0.789474		0	0.236842
	0.042021	0.789474		0	0.223684
	0.0425213	0.789474		0	0.210526
	0.0430215	0.789474		0	0.197368
	0.0435218	0.789474		0	0.184211
	0.044022	0.789474		0	0.171053
	0.0445223	0.789474		0	0.157895
	0.0450225	0.789474		0	0.144737
	0.0455228	0.789474		0	0.131579
	0.046023	0.789474		0	0.118421
	0.0465233	0.789474		0	0.105263
	0.0470235	0.789474		0	0.0921053
	0.0475238	0.789474		0	0.0789474
	0.048024	0.789474		0	0.0657895
	0.0485243	0.789474		0	0.0526316
	0.0490245	0.789474		0	0.0394737
	0.0495248	0.855263		0	0.0263158
	0.050025	0.855263		0	0.0131579
	0.0505253	0.855263		0	0
	0.0510255	0.855263
	0.0515258	0.855263
	0.052026	0.855263
	0.0525263	0.855263
	0.0530265	0.855263
	0.0535268	0.855263
	0.054027	0.855263
	0.0545273	0.855263
	0.0550275	0.855263
	0.0555278	0.855263
	0.056028	0.855263
	0.0565283	0.855263
	0.0570285	0.855263
	0.0575288	0.855263
	0.058029	0.855263
	0.0585293	0.855263
	0.0590295	0.855263
	0.0595298	0.855263
	0.06003	0.855263
	0.0605303	0.855263
	0.0610305	0.855263
	0.0615308	0.855263
	0.062031	0.881579
	0.0625313	0.881579
	0.0630315	0.881579
	0.0635318	0.881579
	0.064032	0.881579
	0.0645323	0.881579
	0.0650325	0.881579
	0.0655328	0.881579
	0.066033	0.881579
	0.0665333	0.881579
	0.0670335	0.881579
	0.0675338	0.881579
	0.068034	0.881579
	0.0685343	0.881579
	0.0690345	0.881579
	0.0695348	0.881579
	0.070035	0.881579
	0.0705353	0.881579
	0.0710355	0.881579
	0.0715358	0.881579
	0.072036	0.881579
	0.0725363	0.881579
	0.0730365	0.881579
	0.0735368	0.881579
	0.074037	0.881579
	0.0745373	0.894737
	0.0750375	0.894737
	0.0755378	0.894737
	0.076038	0.894737
	0.0765383	0.894737
	0.0770385	0.894737
	0.0775388	0.894737
	0.078039	0.894737
	0.0785393	0.894737
	0.0790395	0.894737
	0.0795398	0.894737
	0.08004	0.894737
	0.0805403	0.894737
	0.0810405	0.894737
	0.0815408	0.894737
	0.082041	0.894737
	0.0825413	0.894737
	0.0830415	0.894737
	0.0835418	0.894737
	0.084042	0.894737
	0.0845423	0.894737
	0.0850425	0.894737
	0.0855428	0.894737
	0.086043	0.894737
	0.0865433	0.973684
	0.0870435	0.973684
	0.0875438	0.973684
	0.088044	0.973684
	0.0885443	0.973684
	0.0890445	0.973684
	0.0895448	0.973684
	0.090045	0.973684
	0.0905453	0.973684
	0.0910455	0.973684
	0.0915458	0.973684
	0.092046	0.973684
	0.0925463	0.973684
	0.0930465	0.973684
	0.0935468	0.973684
	0.094047	0.973684
	0.0945473	0.973684
	0.0950475	0.973684
	0.0955478	0.973684
	0.096048	0.973684
	0.0965483	0.973684
	0.0970485	0.973684
	0.0975488	0.973684
	0.098049	0.973684
	0.0985493	0.973684
	0.0990495	0.973684
	0.0995498	0.973684
	0.10005	0.973684
	0.10055	0.973684
	0.101051	0.973684
	0.101551	0.973684
	0.102051	0.973684
	0.102551	0.973684
	0.103052	0.973684
	0.103552	0.973684
	0.104052	0.973684
	0.104552	0.973684
	0.105053	0.973684
	0.105553	0.973684
	0.106053	0.973684
	0.106553	0.973684
	0.107054	0.973684
	0.107554	0.973684
	0.108054	0.973684
	0.108554	0.973684
	0.109055	0.973684
	0.109555	0.973684
	0.110055	0.973684
	0.110555	0.973684
	0.111056	0.973684
	0.111556	0.973684
	0.112056	0.973684
	0.112556	0.973684
	0.113057	0.973684
	0.113557	0.973684
	0.114057	0.973684
	0.114557	0.973684
	0.115058	0.973684
	0.115558	0.973684
	0.116058	0.973684
	0.116558	0.973684
	0.117059	0.973684
	0.117559	0.973684
	0.118059	0.973684
	0.118559	0.973684
	0.11906	0.973684
	0.11956	0.973684
	0.12006	0.973684
	0.12056	0.973684
	0.121061	0.973684
	0.121561	0.973684
	0.122061	0.973684
	0.122561	0.973684
	0.123062	0.973684
	0.123562	0.973684
	0.124062	0.973684
	0.124562	0.973684
	0.125063	0.973684
	0.125563	0.973684
	0.126063	0.973684
	0.126563	0.973684
	0.127064	0.973684
	0.127564	0.973684
	0.128064	0.973684
	0.128564	0.973684
	0.129065	0.973684
	0.129565	0.973684
	0.130065	0.973684
	0.130565	0.973684
	0.131066	0.973684
	0.131566	0.973684
	0.132066	0.973684
	0.132566	0.973684
	0.133067	0.973684
	0.133567	0.973684
	0.134067	0.973684
	0.134567	0.973684
	0.135068	0.973684
	0.135568	0.973684
	0.136068	0.986842
	0.136568	0.986842
	0.137069	0.986842
	0.137569	0.986842
	0.138069	0.986842
	0.138569	0.986842
	0.13907	0.986842
	0.13957	0.986842
	0.14007	0.986842
	0.14057	0.986842
	0.141071	0.986842
	0.141571	0.986842
	0.142071	0.986842
	0.142571	0.986842
	0.143072	0.986842
	0.143572	0.986842
	0.144072	0.986842
	0.144572	0.986842
	0.145073	0.986842
	0.145573	0.986842
	0.146073	0.986842
	0.146573	0.986842
	0.147074	0.986842
	0.147574	0.986842
	0.148074	0.986842
	0.148574	0.986842
	0.149075	0.986842
	0.149575	0.986842
	0.150075	0.986842
	0.150575	0.986842
	0.151076	0.986842
	0.151576	0.986842
	0.152076	0.986842
	0.152576	0.986842
	0.153077	0.986842
	0.153577	0.986842
	0.154077	0.986842
	0.154577	0.986842
	0.155078	0.986842
	0.155578	0.986842
	0.156078	0.986842
	0.156578	0.986842
	0.157079	0.986842
	0.157579	0.986842
	0.158079	0.986842
	0.158579	0.986842
	0.15908	0.986842
	0.15958	0.986842
	0.16008	0.986842
	0.16058	0.986842
	0.161081	0.986842
	0.161581	0.986842
	0.162081	0.986842
	0.162581	0.986842
	0.163082	0.986842
	0.163582	0.986842
	0.164082	0.986842
	0.164582	0.986842
	0.165083	0.986842
	0.165583	0.986842
	0.166083	0.986842
	0.166583	0.986842
	0.167084	0.986842
	0.167584	0.986842
	0.168084	0.986842
	0.168584	0.986842
	0.169085	0.986842
	0.169585	0.986842
	0.170085	0.986842
	0.170585	0.986842
	0.171086	0.986842
	0.171586	0.986842
	0.172086	0.986842
	0.172586	0.986842
	0.173087	0.986842
	0.173587	0.986842
	0.174087	0.986842
	0.174587	0.986842
	0.175088	0.986842
	0.175588	0.986842
	0.176088	0.986842
	0.176588	0.986842
	0.177089	0.986842
	0.177589	0.986842
	0.178089	0.986842
	0.178589	0.986842
	0.17909	0.986842
	0.17959	0.986842
	0.18009	0.986842
	0.18059	0.986842
	0.181091	0.986842
	0.181591	0.986842
	0.182091	0.986842
	0.182591	0.986842
	0.183092	0.986842
	0.183592	0.986842
	0.184092	0.986842
	0.184592	0.986842
	0.185093	0.986842
	0.185593	0.986842
	0.186093	0.986842
	0.186593	0.986842
	0.187094	0.986842
	0.187594	0.986842
	0.188094	0.986842
	0.188594	0.986842
	0.189095	0.986842
	0.189595	0.986842
	0.190095	0.986842
	0.190595	0.986842
	0.191096	0.986842
	0.191596	0.986842
	0.192096	0.986842
	0.192596	0.986842
	0.193097	0.986842
	0.193597	0.986842
	0.194097	0.986842
	0.194597	0.986842
	0.195098	0.986842
	0.195598	0.986842
	0.196098	0.986842
	0.196598	0.986842
	0.197099	0.986842
	0.197599	0.986842
	0.198099	0.986842
	0.198599	0.986842
	0.1991	0.986842
	0.1996	0.986842
	0.2001	0.986842
	0.2006	0.986842
	0.201101	0.986842
	0.201601	0.986842
	0.202101	0.986842
	0.202601	0.986842
	0.203102	0.986842
	0.203602	0.986842
	0.204102	0.986842
	0.204602	0.986842
	0.205103	0.986842
	0.205603	0.986842
	0.206103	0.986842
	0.206603	0.986842
	0.207104	0.986842
	0.207604	0.986842
	0.208104	0.986842
	0.208604	0.986842
	0.209105	0.986842
	0.209605	0.986842
	0.210105	0.986842
	0.210605	0.986842
	0.211106	0.986842
	0.211606	0.986842
	0.212106	0.986842
	0.212606	0.986842
	0.213107	0.986842
	0.213607	0.986842
	0.214107	0.986842
	0.214607	0.986842
	0.215108	0.986842
	0.215608	0.986842
	0.216108	0.986842
	0.216608	0.986842
	0.217109	0.986842
	0.217609	0.986842
	0.218109	0.986842
	0.218609	0.986842
	0.21911	0.986842
	0.21961	0.986842
	0.22011	0.986842
	0.22061	0.986842
	0.221111	0.986842
	0.221611	0.986842
	0.222111	0.986842
	0.222611	0.986842
	0.223112	0.986842
	0.223612	0.986842
	0.224112	0.986842
	0.224612	0.986842
	0.225113	0.986842
	0.225613	0.986842
	0.226113	0.986842
	0.226613	0.986842
	0.227114	0.986842
	0.227614	0.986842
	0.228114	0.986842
	0.228614	0.986842
	0.229115	0.986842
	0.229615	0.986842
	0.230115	0.986842
	0.230615	0.986842
	0.231116	0.986842
	0.231616	0.986842
	0.232116	0.986842
	0.232616	0.986842
	0.233117	0.986842
	0.233617	0.986842
	0.234117	0.986842
	0.234617	0.986842
	0.235118	0.986842
	0.235618	0.986842
	0.236118	0.986842
	0.236618	0.986842
	0.237119	0.986842
	0.237619	0.986842
	0.238119	0.986842
	0.238619	0.986842
	0.23912	0.986842
	0.23962	0.986842
	0.24012	0.986842
	0.24062	0.986842
	0.241121	0.986842
	0.241621	0.986842
	0.242121	0.986842
	0.242621	0.986842
	0.243122	0.986842
	0.243622	0.986842
	0.244122	0.986842
	0.244622	0.986842
	0.245123	0.986842
	0.245623	0.986842
	0.246123	0.986842
	0.246623	0.986842
	0.247124	1
	0.247624	1
	0.248124	1
	0.248624	1
	0.249125	1
	0.249625	1
	0.250125	1
	0.250625	1
	0.251126	1
	0.251626	1
	0.252126	1
	0.252626	1
	0.253127	1
	0.253627	1
	0.254127	1
	0.254627	1
	0.255128	1
	0.255628	1
	0.256128	1
	0.256628	1
	0.257129	1
	0.257629	1
	0.258129	1
	0.258629	1
	0.25913	1
	0.25963	1
	0.26013	1
	0.26063	1
	0.261131	1
	0.261631	1
	0.262131	1
	0.262631	1
	0.263132	1
	0.263632	1
	0.264132	1
	0.264632	1
	0.265133	1
	0.265633	1
	0.266133	1
	0.266633	1
	0.267134	1
	0.267634	1
	0.268134	1
	0.268634	1
	0.269135	1
	0.269635	1
	0.270135	1
	0.270635	1
	0.271136	1
	0.271636	1
	0.272136	1
	0.272636	1
	0.273137	1
	0.273637	1
	0.274137	1
	0.274637	1
	0.275138	1
	0.275638	1
	0.276138	1
	0.276638	1
	0.277139	1
	0.277639	1
	0.278139	1
	0.278639	1
	0.27914	1
	0.27964	1
	0.28014	1
	0.28064	1
	0.281141	1
	0.281641	1
	0.282141	1
	0.282641	1
	0.283142	1
	0.283642	1
	0.284142	1
	0.284642	1
	0.285143	1
	0.285643	1
	0.286143	1
	0.286643	1
	0.287144	1
	0.287644	1
	0.288144	1
	0.288644	1
	0.289145	1
	0.289645	1
	0.290145	1
	0.290645	1
	0.291146	1
	0.291646	1
	0.292146	1
	0.292646	1
	0.293147	1
	0.293647	1
	0.294147	1
	0.294647	1
	0.295148	1
	0.295648	1
	0.296148	1
	0.296648	1
	0.297149	1
	0.297649	1
	0.298149	1
	0.298649	1
	0.29915	1
	0.29965	1
	0.30015	1
	0.30065	1
	0.301151	1
	0.301651	1
	0.302151	1
	0.302651	1
	0.303152	1
	0.303652	1
	0.304152	1
	0.304652	1
	0.305153	1
	0.305653	1
	0.306153	1
	0.306653	1
	0.307154	1
	0.307654	1
	0.308154	1
	0.308654	1
	0.309155	1
	0.309655	1
	0.310155	1
	0.310655	1
	0.311156	1
	0.311656	1
	0.312156	1
	0.312656	1
	0.313157	1
	0.313657	1
	0.314157	1
	0.314657	1
	0.315158	1
	0.315658	1
	0.316158	1
	0.316658	1
	0.317159	1
	0.317659	1
	0.318159	1
	0.318659	1
	0.31916	1
	0.31966	1
	0.32016	1
	0.32066	1
	0.321161	1
	0.321661	1
	0.322161	1
	0.322661	1
	0.323162	1
	0.323662	1
	0.324162	1
	0.324662	1
	0.325163	1
	0.325663	1
	0.326163	1
	0.326663	1
	0.327164	1
	0.327664	1
	0.328164	1
	0.328664	1
	0.329165	1
	0.329665	1
	0.330165	1
	0.330665	1
	0.331166	1
	0.331666	1
	0.332166	1
	0.332666	1
	0.333167	1
	0.333667	1
	0.334167	1
	0.334667	1
	0.335168	1
	0.335668	1
	0.336168	1
	0.336668	1
	0.337169	1
	0.337669	1
	0.338169	1
	0.338669	1
	0.33917	1
	0.33967	1
	0.34017	1
	0.34067	1
	0.341171	1
	0.341671	1
	0.342171	1
	0.342671	1
	0.343172	1
	0.343672	1
	0.344172	1
	0.344672	1
	0.345173	1
	0.345673	1
	0.346173	1
	0.346673	1
	0.347174	1
	0.347674	1
	0.348174	1
	0.348674	1
	0.349175	1
	0.349675	1
	0.350175	1
	0.350675	1
	0.351176	1
	0.351676	1
	0.352176	1
	0.352676	1
	0.353177	1
	0.353677	1
	0.354177	1
	0.354677	1
	0.355178	1
	0.355678	1
	0.356178	1
	0.356678	1
	0.357179	1
	0.357679	1
	0.358179	1
	0.358679	1
	0.35918	1
	0.35968	1
	0.36018	1
	0.36068	1
	0.361181	1
	0.361681	1
	0.362181	1
	0.362681	1
	0.363182	1
	0.363682	1
	0.364182	1
	0.364682	1
	0.365183	1
	0.365683	1
	0.366183	1
	0.366683	1
	0.367184	1
	0.367684	1
	0.368184	1
	0.368684	1
	0.369185	1
	0.369685	1
	0.370185	1
	0.370685	1
	0.371186	1
	0.371686	1
	0.372186	1
	0.372686	1
	0.373187	1
	0.373687	1
	0.374187	1
	0.374687	1
	0.375188	1
	0.375688	1
	0.376188	1
	0.376688	1
	0.377189	1
	0.377689	1
	0.378189	1
	0.378689	1
	0.37919	1
	0.37969	1
	0.38019	1
	0.38069	1
	0.381191	1
	0.381691	1
	0.382191	1
	0.382691	1
	0.383192	1
	0.383692	1
	0.384192	1
	0.384692	1
	0.385193	1
	0.385693	1
	0.386193	1
	0.386693	1
	0.387194	1
	0.387694	1
	0.388194	1
	0.388694	1
	0.389195	1
	0.389695	1
	0.390195	1
	0.390695	1
	0.391196	1
	0.391696	1
	0.392196	1
	0.392696	1
	0.393197	1
	0.393697	1
	0.394197	1
	0.394697	1
	0.395198	1
	0.395698	1
	0.396198	1
	0.396698	1
	0.397199	1
	0.397699	1
	0.398199	1
	0.398699	1
	0.3992	1
	0.3997	1
	0.4002	1
	0.4007	1
	0.401201	1
	0.401701	1
	0.402201	1
	0.402701	1
	0.403202	1
	0.403702	1
	0.404202	1
	0.404702	1
	0.405203	1
	0.405703	1
	0.406203	1
	0.406703	1
	0.407204	1
	0.407704	1
	0.408204	1
	0.408704	1
	0.409205	1
	0.409705	1
	0.410205	1
	0.410705	1
	0.411206	1
	0.411706	1
	0.412206	1
	0.412706	1
	0.413207	1
	0.413707	1
	0.414207	1
	0.414707	1
	0.415208	1
	0.415708	1
	0.416208	1
	0.416708	1
	0.417209	1
	0.417709	1
	0.418209	1
	0.418709	1
	0.41921	1
	0.41971	1
	0.42021	1
	0.42071	1
	0.421211	1
	0.421711	1
	0.422211	1
	0.422711	1
	0.423212	1
	0.423712	1
	0.424212	1
	0.424712	1
	0.425213	1
	0.425713	1
	0.426213	1
	0.426713	1
	0.427214	1
	0.427714	1
	0.428214	1
	0.428714	1
	0.429215	1
	0.429715	1
	0.430215	1
	0.430715	1
	0.431216	1
	0.431716	1
	0.432216	1
	0.432716	1
	0.433217	1
	0.433717	1
	0.434217	1
	0.434717	1
	0.435218	1
	0.435718	1
	0.436218	1
	0.436718	1
	0.437219	1
	0.437719	1
	0.438219	1
	0.438719	1
	0.43922	1
	0.43972	1
	0.44022	1
	0.44072	1
	0.441221	1
	0.441721	1
	0.442221	1
	0.442721	1
	0.443222	1
	0.443722	1
	0.444222	1
	0.444722	1
	0.445223	1
	0.445723	1
	0.446223	1
	0.446723	1
	0.447224	1
	0.447724	1
	0.448224	1
	0.448724	1
	0.449225	1
	0.449725	1
	0.450225	1
	0.450725	1
	0.451226	1
	0.451726	1
	0.452226	1
	0.452726	1
	0.453227	1
	0.453727	1
	0.454227	1
	0.454727	1
	0.455228	1
	0.455728	1
	0.456228	1
	0.456728	1
	0.457229	1
	0.457729	1
	0.458229	1
	0.458729	1
	0.45923	1
	0.45973	1
	0.46023	1
	0.46073	1
	0.461231	1
	0.461731	1
	0.462231	1
	0.462731	1
	0.463232	1
	0.463732	1
	0.464232	1
	0.464732	1
	0.465233	1
	0.465733	1
	0.466233	1
	0.466733	1
	0.467234	1
	0.467734	1
	0.468234	1
	0.468734	1
	0.469235	1
	0.469735	1
	0.470235	1
	0.470735	1
	0.471236	1
	0.471736	1
	0.472236	1
	0.472736	1
	0.473237	1
	0.473737	1
	0.474237	1
	0.474737	1
	0.475238	1
	0.475738	1
	0.476238	1
	0.476738	1
	0.477239	1
	0.477739	1
	0.478239	1
	0.478739	1
	0.47924	1
	0.47974	1
	0.48024	1
	0.48074	1
	0.481241	1
	0.481741	1
	0.482241	1
	0.482741	1
	0.483242	1
	0.483742	1
	0.484242	1
	0.484742	1
	0.485243	1
	0.485743	1
	0.486243	1
	0.486743	1
	0.487244	1
	0.487744	1
	0.488244	1
	0.488744	1
	0.489245	1
	0.489745	1
	0.490245	1
	0.490745	1
	0.491246	1
	0.491746	1
	0.492246	1
	0.492746	1
	0.493247	1
	0.493747	1
	0.494247	1
	0.494747	1
	0.495248	1
	0.495748	1
	0.496248	1
	0.496748	1
	0.497249	1
	0.497749	1
	0.498249	1
	0.498749	1
	0.49925	1
	0.49975	1
	0.50025	1
	0.50075	1
	0.501251	1
	0.501751	1
	0.502251	1
	0.502751	1
	0.503252	1
	0.503752	1
	0.504252	1
	0.504752	1
	0.505253	1
	0.505753	1
	0.506253	1
	0.506753	1
	0.507254	1
	0.507754	1
	0.508254	1
	0.508754	1
	0.509255	1
	0.509755	1
	0.510255	1
	0.510755	1
	0.511256	1
	0.511756	1
	0.512256	1
	0.512756	1
	0.513257	1
	0.513757	1
	0.514257	1
	0.514757	1
	0.515258	1
	0.515758	1
	0.516258	1
	0.516758	1
	0.517259	1
	0.517759	1
	0.518259	1
	0.518759	1
	0.51926	1
	0.51976	1
	0.52026	1
	0.52076	1
	0.521261	1
	0.521761	1
	0.522261	1
	0.522761	1
	0.523262	1
	0.523762	1
	0.524262	1
	0.524762	1
	0.525263	1
	0.525763	1
	0.526263	1
	0.526763	1
	0.527264	1
	0.527764	1
	0.528264	1
	0.528764	1
	0.529265	1
	0.529765	1
	0.530265	1
	0.530765	1
	0.531266	1
	0.531766	1
	0.532266	1
	0.532766	1
	0.533267	1
	0.533767	1
	0.534267	1
	0.534767	1
	0.535268	1
	0.535768	1
	0.536268	1
	0.536768	1
	0.537269	1
	0.537769	1
	0.538269	1
	0.538769	1
	0.53927	1
	0.53977	1
	0.54027	1
	0.54077	1
	0.541271	1
	0.541771	1
	0.542271	1
	0.542771	1
	0.543272	1
	0.543772	1
	0.544272	1
	0.544772	1
	0.545273	1
	0.545773	1
	0.546273	1
	0.546773	1
	0.547274	1
	0.547774	1
	0.548274	1
	0.548774	1
	0.549275	1
	0.549775	1
	0.550275	1
	0.550775	1
	0.551276	1
	0.551776	1
	0.552276	1
	0.552776	1
	0.553277	1
	0.553777	1
	0.554277	1
	0.554777	1
	0.555278	1
	0.555778	1
	0.556278	1
	0.556778	1
	0.557279	1
	0.557779	1
	0.558279	1
	0.558779	1
	0.55928	1
	0.55978	1
	0.56028	1
	0.56078	1
	0.561281	1
	0.561781	1
	0.562281	1
	0.562781	1
	0.563282	1
	0.563782	1
	0.564282	1
	0.564782	1
	0.565283	1
	0.565783	1
	0.566283	1
	0.566783	1
	0.567284	1
	0.567784	1
	0.568284	1
	0.568784	1
	0.569285	1
	0.569785	1
	0.570285	1
	0.570785	1
	0.571286	1
	0.571786	1
	0.572286	1
	0.572786	1
	0.573287	1
	0.573787	1
	0.574287	1
	0.574787	1
	0.575288	1
	0.575788	1
	0.576288	1
	0.576788	1
	0.577289	1
	0.577789	1
	0.578289	1
	0.578789	1
	0.57929	1
	0.57979	1
	0.58029	1
	0.58079	1
	0.581291	1
	0.581791	1
	0.582291	1
	0.582791	1
	0.583292	1
	0.583792	1
	0.584292	1
	0.584792	1
	0.585293	1
	0.585793	1
	0.586293	1
	0.586793	1
	0.587294	1
	0.587794	1
	0.588294	1
	0.588794	1
	0.589295	1
	0.589795	1
	0.590295	1
	0.590795	1
	0.591296	1
	0.591796	1
	0.592296	1
	0.592796	1
	0.593297	1
	0.593797	1
	0.594297	1
	0.594797	1
	0.595298	1
	0.595798	1
	0.596298	1
	0.596798	1
	0.597299	1
	0.597799	1
	0.598299	1
	0.598799	1
	0.5993	1
	0.5998	1
	0.6003	1
	0.6008	1
	0.601301	1
	0.601801	1
	0.602301	1
	0.602801	1
	0.603302	1
	0.603802	1
	0.604302	1
	0.604802	1
	0.605303	1
	0.605803	1
	0.606303	1
	0.606803	1
	0.607304	1
	0.607804	1
	0.608304	1
	0.608804	1
	0.609305	1
	0.609805	1
	0.610305	1
	0.610805	1
	0.611306	1
	0.611806	1
	0.612306	1
	0.612806	1
	0.613307	1
	0.613807	1
	0.614307	1
	0.614807	1
	0.615308	1
	0.615808	1
	0.616308	1
	0.616808	1
	0.617309	1
	0.617809	1
	0.618309	1
	0.618809	1
	0.61931	1
	0.61981	1
	0.62031	1
	0.62081	1
	0.621311	1
	0.621811	1
	0.622311	1
	0.622811	1
	0.623312	1
	0.623812	1
	0.624312	1
	0.624812	1
	0.625313	1
	0.625813	1
	0.626313	1
	0.626813	1
	0.627314	1
	0.627814	1
	0.628314	1
	0.628814	1
	0.629315	1
	0.629815	1
	0.630315	1
	0.630815	1
	0.631316	1
	0.631816	1
	0.632316	1
	0.632816	1
	0.633317	1
	0.633817	1
	0.634317	1
	0.634817	1
	0.635318	1
	0.635818	1
	0.636318	1
	0.636818	1
	0.637319	1
	0.637819	1
	0.638319	1
	0.638819	1
	0.63932	1
	0.63982	1
	0.64032	1
	0.64082	1
	0.641321	1
	0.641821	1
	0.642321	1
	0.642821	1
	0.643322	1
	0.643822	1
	0.644322	1
	0.644822	1
	0.645323	1
	0.645823	1
	0.646323	1
	0.646823	1
	0.647324	1
	0.647824	1
	0.648324	1
	0.648824	1
	0.649325	1
	0.649825	1
	0.650325	1
	0.650825	1
	0.651326	1
	0.651826	1
	0.652326	1
	0.652826	1
	0.653327	1
	0.653827	1
	0.654327	1
	0.654827	1
	0.655328	1
	0.655828	1
	0.656328	1
	0.656828	1
	0.657329	1
	0.657829	1
	0.658329	1
	0.658829	1
	0.65933	1
	0.65983	1
	0.66033	1
	0.66083	1
	0.661331	1
	0.661831	1
	0.662331	1
	0.662831	1
	0.663332	1
	0.663832	1
	0.664332	1
	0.664832	1
	0.665333	1
	0.665833	1
	0.666333	1
	0.666833	1
	0.667334	1
	0.667834	1
	0.668334	1
	0.668834	1
	0.669335	1
	0.669835	1
	0.670335	1
	0.670835	1
	0.671336	1
	0.671836	1
	0.672336	1
	0.672836	1
	0.673337	1
	0.673837	1
	0.674337	1
	0.674837	1
	0.675338	1
	0.675838	1
	0.676338	1
	0.676838	1
	0.677339	1
	0.677839	1
	0.678339	1
	0.678839	1
	0.67934	1
	0.67984	1
	0.68034	1
	0.68084	1
	0.681341	1
	0.681841	1
	0.682341	1
	0.682841	1
	0.683342	1
	0.683842	1
	0.684342	1
	0.684842	1
	0.685343	1
	0.685843	1
	0.686343	1
	0.686843	1
	0.687344	1
	0.687844	1
	0.688344	1
	0.688844	1
	0.689345	1
	0.689845	1
	0.690345	1
	0.690845	1
	0.691346	1
	0.691846	1
	0.692346	1
	0.692846	1
	0.693347	1
	0.693847	1
	0.694347	1
	0.694847	1
	0.695348	1
	0.695848	1
	0.696348	1
	0.696848	1
	0.697349	1
	0.697849	1
	0.698349	1
	0.698849	1
	0.69935	1
	0.69985	1
	0.70035	1
	0.70085	1
	0.701351	1
	0.701851	1
	0.702351	1
	0.702851	1
	0.703352	1
	0.703852	1
	0.704352	1
	0.704852	1
	0.705353	1
	0.705853	1
	0.706353	1
	0.706853	1
	0.707354	1
	0.707854	1
	0.708354	1
	0.708854	1
	0.709355	1
	0.709855	1
	0.710355	1
	0.710855	1
	0.711356	1
	0.711856	1
	0.712356	1
	0.712856	1
	0.713357	1
	0.713857	1
	0.714357	1
	0.714857	1
	0.715358	1
	0.715858	1
	0.716358	1
	0.716858	1
	0.717359	1
	0.717859	1
	0.718359	1
	0.718859	1
	0.71936	1
	0.71986	1
	0.72036	1
	0.72086	1
	0.721361	1
	0.721861	1
	0.722361	1
	0.722861	1
	0.723362	1
	0.723862	1
	0.724362	1
	0.724862	1
	0.725363	1
	0.725863	1
	0.726363	1
	0.726863	1
	0.727364	1
	0.727864	1
	0.728364	1
	0.728864	1
	0.729365	1
	0.729865	1
	0.730365	1
	0.730865	1
	0.731366	1
	0.731866	1
	0.732366	1
	0.732866	1
	0.733367	1
	0.733867	1
	0.734367	1
	0.734867	1
	0.735368	1
	0.735868	1
	0.736368	1
	0.736868	1
	0.737369	1
	0.737869	1
	0.738369	1
	0.738869	1
	0.73937	1
	0.73987	1
	0.74037	1
	0.74087	1
	0.741371	1
	0.741871	1
	0.742371	1
	0.742871	1
	0.743372	1
	0.743872	1
	0.744372	1
	0.744872	1
	0.745373	1
	0.745873	1
	0.746373	1
	0.746873	1
	0.747374	1
	0.747874	1
	0.748374	1
	0.748874	1
	0.749375	1
	0.749875	1
	0.750375	1
	0.750875	1
	0.751376	1
	0.751876	1
	0.752376	1
	0.752876	1
	0.753377	1
	0.753877	1
	0.754377	1
	0.754877	1
	0.755378	1
	0.755878	1
	0.756378	1
	0.756878	1
	0.757379	1
	0.757879	1
	0.758379	1
	0.758879	1
	0.75938	1
	0.75988	1
	0.76038	1
	0.76088	1
	0.761381	1
	0.761881	1
	0.762381	1
	0.762881	1
	0.763382	1
	0.763882	1
	0.764382	1
	0.764882	1
	0.765383	1
	0.765883	1
	0.766383	1
	0.766883	1
	0.767384	1
	0.767884	1
	0.768384	1
	0.768884	1
	0.769385	1
	0.769885	1
	0.770385	1
	0.770885	1
	0.771386	1
	0.771886	1
	0.772386	1
	0.772886	1
	0.773387	1
	0.773887	1
	0.774387	1
	0.774887	1
	0.775388	1
	0.775888	1
	0.776388	1
	0.776888	1
	0.777389	1
	0.777889	1
	0.778389	1
	0.778889	1
	0.77939	1
	0.77989	1
	0.78039	1
	0.78089	1
	0.781391	1
	0.781891	1
	0.782391	1
	0.782891	1
	0.783392	1
	0.783892	1
	0.784392	1
	0.784892	1
	0.785393	1
	0.785893	1
	0.786393	1
	0.786893	1
	0.787394	1
	0.787894	1
	0.788394	1
	0.788894	1
	0.789395	1
	0.789895	1
	0.790395	1
	0.790895	1
	0.791396	1
	0.791896	1
	0.792396	1
	0.792896	1
	0.793397	1
	0.793897	1
	0.794397	1
	0.794897	1
	0.795398	1
	0.795898	1
	0.796398	1
	0.796898	1
	0.797399	1
	0.797899	1
	0.798399	1
	0.798899	1
	0.7994	1
	0.7999	1
	0.8004	1
	0.8009	1
	0.801401	1
	0.801901	1
	0.802401	1
	0.802901	1
	0.803402	1
	0.803902	1
	0.804402	1
	0.804902	1
	0.805403	1
	0.805903	1
	0.806403	1
	0.806903	1
	0.807404	1
	0.807904	1
	0.808404	1
	0.808904	1
	0.809405	1
	0.809905	1
	0.810405	1
	0.810905	1
	0.811406	1
	0.811906	1
	0.812406	1
	0.812906	1
	0.813407	1
	0.813907	1
	0.814407	1
	0.814907	1
	0.815408	1
	0.815908	1
	0.816408	1
	0.816908	1
	0.817409	1
	0.817909	1
	0.818409	1
	0.818909	1
	0.81941	1
	0.81991	1
	0.82041	1
	0.82091	1
	0.821411	1
	0.821911	1
	0.822411	1
	0.822911	1
	0.823412	1
	0.823912	1
	0.824412	1
	0.824912	1
	0.825413	1
	0.825913	1
	0.826413	1
	0.826913	1
	0.827414	1
	0.827914	1
	0.828414	1
	0.828914	1
	0.829415	1
	0.829915	1
	0.830415	1
	0.830915	1
	0.831416	1
	0.831916	1
	0.832416	1
	0.832916	1
	0.833417	1
	0.833917	1
	0.834417	1
	0.834917	1
	0.835418	1
	0.835918	1
	0.836418	1
	0.836918	1
	0.837419	1
	0.837919	1
	0.838419	1
	0.838919	1
	0.83942	1
	0.83992	1
	0.84042	1
	0.84092	1
	0.841421	1
	0.841921	1
	0.842421	1
	0.842921	1
	0.843422	1
	0.843922	1
	0.844422	1
	0.844922	1
	0.845423	1
	0.845923	1
	0.846423	1
	0.846923	1
	0.847424	1
	0.847924	1
	0.848424	1
	0.848924	1
	0.849425	1
	0.849925	1
	0.850425	1
	0.850925	1
	0.851426	1
	0.851926	1
	0.852426	1
	0.852926	1
	0.853427	1
	0.853927	1
	0.854427	1
	0.854927	1
	0.855428	1
	0.855928	1
	0.856428	1
	0.856928	1
	0.857429	1
	0.857929	1
	0.858429	1
	0.858929	1
	0.85943	1
	0.85993	1
	0.86043	1
	0.86093	1
	0.861431	1
	0.861931	1
	0.862431	1
	0.862931	1
	0.863432	1
	0.863932	1
	0.864432	1
	0.864932	1
	0.865433	1
	0.865933	1
	0.866433	1
	0.866933	1
	0.867434	1
	0.867934	1
	0.868434	1
	0.868934	1
	0.869435	1
	0.869935	1
	0.870435	1
	0.870935	1
	0.871436	1
	0.871936	1
	0.872436	1
	0.872936	1
	0.873437	1
	0.873937	1
	0.874437	1
	0.874937	1
	0.875438	1
	0.875938	1
	0.876438	1
	0.876938	1
	0.877439	1
	0.877939	1
	0.878439	1
	0.878939	1
	0.87944	1
	0.87994	1
	0.88044	1
	0.88094	1
	0.881441	1
	0.881941	1
	0.882441	1
	0.882941	1
	0.883442	1
	0.883942	1
	0.884442	1
	0.884942	1
	0.885443	1
	0.885943	1
	0.886443	1
	0.886943	1
	0.887444	1
	0.887944	1
	0.888444	1
	0.888944	1
	0.889445	1
	0.889945	1
	0.890445	1
	0.890945	1
	0.891446	1
	0.891946	1
	0.892446	1
	0.892946	1
	0.893447	1
	0.893947	1
	0.894447	1
	0.894947	1
	0.895448	1
	0.895948	1
	0.896448	1
	0.896948	1
	0.897449	1
	0.897949	1
	0.898449	1
	0.898949	1
	0.89945	1
	0.89995	1
	0.90045	1
	0.90095	1
	0.901451	1
	0.901951	1
	0.902451	1
	0.902951	1
	0.903452	1
	0.903952	1
	0.904452	1
	0.904952	1
	0.905453	1
	0.905953	1
	0.906453	1
	0.906953	1
	0.907454	1
	0.907954	1
	0.908454	1
	0.908954	1
	0.909455	1
	0.909955	1
	0.910455	1
	0.910955	1
	0.911456	1
	0.911956	1
	0.912456	1
	0.912956	1
	0.913457	1
	0.913957	1
	0.914457	1
	0.914957	1
	0.915458	1
	0.915958	1
	0.916458	1
	0.916958	1
	0.917459	1
	0.917959	1
	0.918459	1
	0.918959	1
	0.91946	1
	0.91996	1
	0.92046	1
	0.92096	1
	0.921461	1
	0.921961	1
	0.922461	1
	0.922961	1
	0.923462	1
	0.923962	1
	0.924462	1
	0.924962	1
	0.925463	1
	0.925963	1
	0.926463	1
	0.926963	1
	0.927464	1
	0.927964	1
	0.928464	1
	0.928964	1
	0.929465	1
	0.929965	1
	0.930465	1
	0.930965	1
	0.931466	1
	0.931966	1
	0.932466	1
	0.932966	1
	0.933467	1
	0.933967	1
	0.934467	1
	0.934967	1
	0.935468	1
	0.935968	1
	0.936468	1
	0.936968	1
	0.937469	1
	0.937969	1
	0.938469	1
	0.938969	1
	0.93947	1
	0.93997	1
	0.94047	1
	0.94097	1
	0.941471	1
	0.941971	1
	0.942471	1
	0.942971	1
	0.943472	1
	0.943972	1
	0.944472	1
	0.944972	1
	0.945473	1
	0.945973	1
	0.946473	1
	0.946973	1
	0.947474	1
	0.947974	1
	0.948474	1
	0.948974	1
	0.949475	1
	0.949975	1
	0.950475	1
	0.950975	1
	0.951476	1
	0.951976	1
	0.952476	1
	0.952976	1
	0.953477	1
	0.953977	1
	0.954477	1
	0.954977	1
	0.955478	1
	0.955978	1
	0.956478	1
	0.956978	1
	0.957479	1
	0.957979	1
	0.958479	1
	0.958979	1
	0.95948	1
	0.95998	1
	0.96048	1
	0.96098	1
	0.961481	1
	0.961981	1
	0.962481	1
	0.962981	1
	0.963482	1
	0.963982	1
	0.964482	1
	0.964982	1
	0.965483	1
	0.965983	1
	0.966483	1
	0.966983	1
	0.967484	1
	0.967984	1
	0.968484	1
	0.968984	1
	0.969485	1
	0.969985	1
	0.970485	1
	0.970985	1
	0.971486	1
	0.971986	1
	0.972486	1
	0.972986	1
	0.973487	1
	0.973987	1
	0.974487	1
	0.974987	1
	0.975488	1
	0.975988	1
	0.976488	1
	0.976988	1
	0.977489	1
	0.977989	1
	0.978489	1
	0.978989	1
	0.97949	1
	0.97999	1
	0.98049	1
	0.98099	1
	0.981491	1
	0.981991	1
	0.982491	1
	0.982991	1
	0.983492	1
	0.983992	1
	0.984492	1
	0.984992	1
	0.985493	1
	0.985993	1
	0.986493	1
	0.986993	1
	0.987494	1
	0.987994	1
	0.988494	1
	0.988994	1
	0.989495	1
	0.989995	1
	0.990495	1
	0.990995	1
	0.991496	1
	0.991996	1
	0.992496	1
	0.992996	1
	0.993497	1
	0.993997	1
	0.994497	1
	0.994997	1
	0.995498	1
	0.995998	1
	0.996498	1
	0.996998	1
	0.997499	1
	0.997999	1
	0.998499	1
	0.998999	1
	0.9995	1
[truncated: 1 more rows]
