# Supplementary material for: Identification and validation of serum metabolite biomarkers for endometrial cancer diagnosis
Source: EMBO Mol Med. 2024 Feb 14;16(4):988–1003. doi: 10.1038/s44321-024-00033-1 (PMC11018850; doi:10.1038/s44321-024-00033-1)
Supplement: Supplementary file 4 — Source Data Fig. 4 [file 44321_2024_33_MOESM4_ESM.zip › Figure 4/4E/ROC.xlsx]

## Sheet: Sheet1
SMFs with LASSO	1-specificity	Sensitivity	CA-125	1-specificity	Sensitivity
	1	1		1	1
	0.99187	1		0.99187	1
	0.98374	1		0.98374	1
	0.97561	1		0.95935	1
	0.96748	1		0.95935	0.987013
	0.95935	1		0.95122	0.987013
	0.95122	1		0.869919	0.987013
	0.943089	1		0.861789	0.987013
	0.934959	1		0.845528	0.987013
	0.926829	1		0.845528	0.974026
	0.918699	1		0.837398	0.974026
	0.910569	1		0.837398	0.961039
	0.902439	1		0.796748	0.961039
	0.894309	1		0.756098	0.961039
	0.886179	1		0.747967	0.961039
	0.878049	1		0.747967	0.948052
	0.869919	1		0.747967	0.935065
	0.861789	1		0.747967	0.922078
	0.853659	1		0.747967	0.909091
	0.845528	1		0.747967	0.896104
	0.837398	1		0.731707	0.896104
	0.829268	1		0.731707	0.883117
	0.821138	1		0.731707	0.87013
	0.813008	1		0.731707	0.857143
	0.804878	1		0.731707	0.844156
	0.796748	1		0.682927	0.844156
	0.788618	1		0.682927	0.831169
	0.780488	1		0.682927	0.818182
	0.772358	1		0.626016	0.818182
	0.764228	1		0.626016	0.805195
	0.756098	1		0.626016	0.792208
	0.747967	1		0.617886	0.792208
	0.739837	1		0.593496	0.792208
	0.731707	1		0.593496	0.779221
	0.723577	1		0.593496	0.766234
	0.715447	1		0.593496	0.753247
	0.707317	1		0.552846	0.74026
	0.699187	1		0.552846	0.727273
	0.691057	1		0.552846	0.714286
	0.682927	1		0.552846	0.701299
	0.674797	1		0.528455	0.701299
	0.666667	1		0.528455	0.688312
	0.658537	1		0.528455	0.675325
	0.650407	1		0.528455	0.662338
	0.642276	1		0.528455	0.649351
	0.634146	1		0.504065	0.636364
	0.626016	1		0.504065	0.623377
	0.617886	1		0.463415	0.623377
	0.609756	1		0.463415	0.61039
	0.601626	1		0.463415	0.597403
	0.593496	1		0.463415	0.584416
	0.585366	1		0.463415	0.571429
	0.577236	1		0.463415	0.558442
	0.569106	1		0.463415	0.545455
	0.560976	1		0.406504	0.545455
	0.552846	1		0.406504	0.532468
	0.544715	1		0.406504	0.519481
	0.536585	1		0.406504	0.506494
	0.528455	1		0.398374	0.506494
	0.520325	1		0.398374	0.493506
	0.512195	1		0.398374	0.480519
	0.504065	1		0.349593	0.480519
	0.495935	1		0.349593	0.467532
	0.487805	1		0.349593	0.454545
	0.479675	1		0.341463	0.454545
	0.471545	1		0.333333	0.441558
	0.463415	1		0.317073	0.441558
	0.455285	1		0.317073	0.428571
	0.447154	1		0.292683	0.428571
	0.439024	1		0.292683	0.415584
	0.430894	1		0.292683	0.402597
	0.422764	1		0.292683	0.38961
	0.414634	1		0.292683	0.376623
	0.406504	1		0.292683	0.363636
	0.398374	1		0.292683	0.350649
	0.390244	1		0.284553	0.350649
	0.382114	1		0.284553	0.337662
	0.373984	1		0.276423	0.337662
	0.365854	1		0.276423	0.324675
	0.357724	1		0.276423	0.311688
	0.349593	1		0.276423	0.298701
	0.341463	1		0.276423	0.285714
	0.333333	1		0.276423	0.272727
	0.325203	1		0.276423	0.25974
	0.317073	1		0.252033	0.25974
	0.317073	0.987013		0.252033	0.246753
	0.308943	0.987013		0.252033	0.233766
	0.300813	0.987013		0.252033	0.220779
	0.292683	0.987013		0.235772	0.220779
	0.284553	0.987013		0.227642	0.220779
	0.276423	0.987013		0.195122	0.220779
	0.268293	0.987013		0.138211	0.220779
	0.260163	0.987013		0.130081	0.220779
	0.252033	0.987013		0.105691	0.220779
	0.243902	0.987013		0.105691	0.207792
	0.235772	0.987013		0.0894309	0.207792
	0.227642	0.987013		0.0894309	0.194805
	0.219512	0.987013		0.0406504	0.194805
	0.211382	0.987013		0.0406504	0.181818
	0.203252	0.987013		0.0325203	0.181818
	0.195122	0.987013		0.0243902	0.181818
	0.186992	0.987013		0.0243902	0.168831
	0.178862	0.987013		0.0162602	0.168831
	0.170732	0.987013		0.0162602	0.155844
	0.162602	0.987013		0.0162602	0.142857
	0.162602	0.974026		0.0162602	0.12987
	0.154472	0.974026		0.00813008	0.12987
	0.154472	0.961039		0.00813008	0.116883
	0.146341	0.961039		0.00813008	0.103896
	0.146341	0.948052		0	0.103896
	0.138211	0.948052		0	0.0909091
	0.138211	0.935065		0	0.0779221
	0.130081	0.935065		0	0.0649351
	0.130081	0.922078		0	0.0519481
	0.121951	0.922078		0	0.038961
	0.113821	0.922078		0	0.025974
	0.105691	0.922078		0	0.012987
	0.097561	0.922078		0	0
	0.0894309	0.922078
	0.0894309	0.909091
	0.0813008	0.909091
	0.0813008	0.896104
	0.0813008	0.883117
	0.0813008	0.87013
	0.0813008	0.857143
	0.0813008	0.844156
	0.0813008	0.831169
	0.0731707	0.831169
	0.0731707	0.818182
	0.0650407	0.818182
	0.0650407	0.805195
	0.0569106	0.805195
	0.0569106	0.792208
	0.0487805	0.792208
	0.0487805	0.779221
	0.0406504	0.779221
	0.0406504	0.766234
	0.0406504	0.753247
	0.0406504	0.74026
	0.0325203	0.74026
	0.0243902	0.74026
	0.0162602	0.74026
	0.0162602	0.727273
	0.0162602	0.714286
	0.0162602	0.701299
	0.0162602	0.688312
	0.0162602	0.675325
	0.0162602	0.662338
	0.0162602	0.649351
	0.0162602	0.636364
	0.0162602	0.623377
	0.0162602	0.61039
	0.0162602	0.597403
	0.0162602	0.584416
	0.0162602	0.571429
	0.00813008	0.571429
	0.00813008	0.558442
	0.00813008	0.545455
	0.00813008	0.532468
	0.00813008	0.519481
	0.00813008	0.506494
	0.00813008	0.493506
	0.00813008	0.480519
	0.00813008	0.467532
	0.00813008	0.454545
	0.00813008	0.441558
	0.00813008	0.428571
	0.00813008	0.415584
	0.00813008	0.402597
	0.00813008	0.38961
	0.00813008	0.376623
	0.00813008	0.363636
	0.00813008	0.350649
	0.00813008	0.337662
	0.00813008	0.324675
	0.00813008	0.311688
	0.00813008	0.298701
	0.00813008	0.285714
	0.00813008	0.272727
	0.00813008	0.25974
	0.00813008	0.246753
	0.00813008	0.233766
	0.00813008	0.220779
	0.00813008	0.207792
	0.00813008	0.194805
	0.00813008	0.181818
	0.00813008	0.168831
	0	0.168831
	0	0.155844
	0	0.142857
	0	0.12987
	0	0.116883
	0	0.103896
	0	0.0909091
	0	0.0779221
	0	0.0649351
	0	0.0519481
	0	0.038961
	0	0.025974
	0	0.012987
	0	0
