# Supplementary material for: Identification and validation of serum metabolite biomarkers for endometrial cancer diagnosis
Source: EMBO Mol Med. 2024 Feb 14;16(4):988–1003. doi: 10.1038/s44321-024-00033-1 (PMC11018850; doi:10.1038/s44321-024-00033-1)
Supplement: Supplementary file 4 — Source Data Fig. 4 [file 44321_2024_33_MOESM4_ESM.zip › Figure 4/4F/ROC.xlsx]

## Sheet: Sheet1
SMFs with LASSO	1-specificity	Sensitivity	CA-125	1-specificity	Sensitivity
	1	1		1	1
	0.987654	1		0.938272	1
	0.975309	1		0.938272	0.982456
	0.962963	1		0.888889	0.982456
	0.950617	1		0.888889	0.964912
	0.938272	1		0.851852	0.964912
	0.925926	1		0.851852	0.947368
	0.91358	1		0.851852	0.929825
	0.901235	1		0.851852	0.912281
	0.888889	1		0.777778	0.912281
	0.876543	1		0.777778	0.894737
	0.864198	1		0.777778	0.877193
	0.851852	1		0.703704	0.877193
	0.839506	1		0.703704	0.859649
	0.82716	1		0.666667	0.859649
	0.814815	1		0.666667	0.842105
	0.802469	1		0.666667	0.807018
	0.790123	1		0.54321	0.807018
	0.777778	1		0.54321	0.789474
	0.765432	1		0.54321	0.77193
	0.753086	1		0.54321	0.754386
	0.740741	1		0.54321	0.736842
	0.728395	1		0.518519	0.736842
	0.716049	1		0.518519	0.719298
	0.703704	1		0.518519	0.701754
	0.691358	1		0.518519	0.684211
	0.679012	1		0.518519	0.666667
	0.666667	1		0.518519	0.649123
	0.654321	1		0.481481	0.649123
	0.641975	1		0.481481	0.631579
	0.62963	1		0.481481	0.614035
	0.617284	1		0.481481	0.596491
	0.604938	1		0.481481	0.578947
	0.592593	1		0.45679	0.561404
	0.580247	1		0.444444	0.561404
	0.567901	1		0.444444	0.54386
	0.555556	1		0.444444	0.526316
	0.54321	1		0.432099	0.526316
	0.530864	1		0.432099	0.508772
	0.518519	1		0.432099	0.491228
	0.506173	1		0.419753	0.491228
	0.493827	1		0.419753	0.473684
	0.481481	1		0.283951	0.473684
	0.469136	1		0.283951	0.45614
	0.45679	1		0.271605	0.45614
	0.444444	1		0.271605	0.438596
	0.432099	1		0.259259	0.438596
	0.419753	1		0.259259	0.421053
	0.407407	1		0.259259	0.403509
	0.395062	1		0.209877	0.403509
	0.382716	1		0.209877	0.385965
	0.37037	1		0.209877	0.368421
	0.358025	1		0.197531	0.368421
	0.345679	1		0.197531	0.350877
	0.333333	1		0.197531	0.333333
	0.320988	1		0.197531	0.315789
	0.308642	1		0.185185	0.315789
	0.296296	1		0.185185	0.298246
	0.283951	1		0.160494	0.298246
	0.271605	1		0.123457	0.298246
	0.259259	1		0.123457	0.280702
	0.246914	1		0.111111	0.280702
	0.246914	0.982456		0.111111	0.263158
	0.234568	0.982456		0.0864198	0.263158
	0.222222	0.982456		0.0740741	0.263158
	0.209877	0.982456		0.0740741	0.245614
	0.197531	0.982456		0.037037	0.245614
	0.185185	0.982456		0.037037	0.22807
	0.17284	0.982456		0.0246914	0.22807
	0.160494	0.982456		0	0.22807
	0.148148	0.982456		0	0.210526
	0.135802	0.982456		0	0.192982
	0.123457	0.982456		0	0.175439
	0.111111	0.982456		0	0.157895
	0.0987654	0.982456		0	0.140351
	0.0864198	0.982456		0	0.122807
	0.0864198	0.964912		0	0.105263
	0.0864198	0.947368		0	0.0877193
	0.0864198	0.929825		0	0.0701754
	0.0864198	0.912281		0	0.0526316
	0.0864198	0.894737		0	0.0350877
	0.0740741	0.894737		0	0.0175439
	0.0617284	0.894737		0	0
	0.0617284	0.877193
	0.0493827	0.877193
	0.0493827	0.859649
	0.0493827	0.842105
	0.0493827	0.824561
	0.037037	0.824561
	0.037037	0.807018
	0.037037	0.789474
	0.037037	0.77193
	0.037037	0.754386
	0.037037	0.736842
	0.037037	0.719298
	0.037037	0.701754
	0.037037	0.684211
	0.037037	0.666667
	0.037037	0.649123
	0.037037	0.631579
	0.037037	0.614035
	0.037037	0.596491
	0.037037	0.578947
	0.037037	0.561404
	0.037037	0.54386
	0.037037	0.526316
	0.037037	0.508772
	0.037037	0.491228
	0.037037	0.473684
	0.037037	0.45614
	0.037037	0.438596
	0.037037	0.421053
	0.037037	0.403509
	0.037037	0.385965
	0.037037	0.368421
	0.037037	0.350877
	0.037037	0.333333
	0.037037	0.315789
	0.037037	0.298246
	0.037037	0.280702
	0.0246914	0.280702
	0.0246914	0.263158
	0.0246914	0.245614
	0.0246914	0.22807
	0.0246914	0.210526
	0.0246914	0.192982
	0.0246914	0.175439
	0.0246914	0.157895
	0.0246914	0.140351
	0.0246914	0.122807
	0.0246914	0.105263
	0.0246914	0.0877193
	0.0246914	0.0701754
	0.0246914	0.0526316
	0.0123457	0.0526316
	0.0123457	0.0350877
	0	0
