# Supplementary material for: Identification and validation of serum metabolite biomarkers for endometrial cancer diagnosis
Source: EMBO Mol Med. 2024 Feb 14;16(4):988–1003. doi: 10.1038/s44321-024-00033-1 (PMC11018850; doi:10.1038/s44321-024-00033-1)
Supplement: Supplementary file 4 — Source Data Fig. 4 [file 44321_2024_33_MOESM4_ESM.zip › Figure 4/4G/Sensitivity and specificity.xlsx]

## Sheet: Sheet1
	Cohort	Sensitivity	Specificity
SMFs with LASSO	Discovery	0.857	0.919
	Validation	0.912	0.914
CA-125	Discovery	0.221	0.748
	Validation	0.263	0.914
