# Supplementary material for: Identification and validation of serum metabolite biomarkers for endometrial cancer diagnosis
Source: EMBO Mol Med. 2024 Feb 14;16(4):988–1003. doi: 10.1038/s44321-024-00033-1 (PMC11018850; doi:10.1038/s44321-024-00033-1)
Supplement: Supplementary file 5 — Source Data Fig. 5 [file 44321_2024_33_MOESM5_ESM.zip]

Archive with 11 entries (5 files):
- Figure 5/
- Figure 5/5B-C/
- Figure 5/5B-C/Normalized intensity for biomarker.xlsx
- Figure 5/5D/
- Figure 5/5D/Chromatogram for glutamine.xlsx
- Figure 5/5E/
- Figure 5/5E/Normalized intensity for biomarker.xlsx
- Figure 5/5F-G/
- Figure 5/5F-G/Met-score.xlsx
- Figure 5/5H/
- Figure 5/5H/Met-score+CA-125.xlsx
