# Supplementary material for: Identification and validation of serum metabolite biomarkers for endometrial cancer diagnosis
Source: EMBO Mol Med. 2024 Feb 14;16(4):988–1003. doi: 10.1038/s44321-024-00033-1 (PMC11018850; doi:10.1038/s44321-024-00033-1)
Supplement: Supplementary file 5 — Source Data Fig. 5 [file 44321_2024_33_MOESM5_ESM.zip › Figure 5/5B-C/Normalized intensity for biomarker.xlsx]

## Sheet: Sheet1
Group	Glutamine	Glucose	Cholesterol linoleate
Non-EC	-0.0673826	-0.170265	1.13508
Non-EC	-0.862303	-0.444179	0.739484
Non-EC	-0.392881	0.0420314	2.34396
Non-EC	-0.49328	0.0463622	3.35366
Non-EC	2.65404	1.66281	-0.657816
Non-EC	-0.77605	-0.464814	0.718734
Non-EC	0.798333	0.688592	4.10313
Non-EC	-0.37176	-0.702039	-0.781153
Non-EC	-0.0168055	0.15171	2.40309
Non-EC	-0.913628	-0.795462	-0.573603
Non-EC	-0.58543	-0.168431	1.80464
Non-EC	0.0894672	0.471852	2.87857
Non-EC	-1.04272	-0.525656	2.15737
Non-EC	-1.35097	-1.11519	-1.37096
Non-EC	-0.964295	-0.970421	-0.569728
Non-EC	0.927852	0.928098	4.65408
Non-EC	-0.80433	0.20147	0.53517
Non-EC	0.362575	0.746822	0.799392
Non-EC	-0.475207	0.207157	0.785024
Non-EC	-0.206662	0.205642	2.793
Non-EC	2.64679	1.4878	-0.350806
Non-EC	-0.065	0.151518	0.171027
Non-EC	-0.0548531	-0.00480714	0.802836
Non-EC	-0.804741	-0.209255	2.25258
Non-EC	-0.437832	0.476307	1.34047
Non-EC	-0.027518	0.535706	0.0887057
Non-EC	-0.57601	-0.0714562	0.0166635
Non-EC	0.431563	-0.185368	0.622413
Non-EC	-0.517804	-0.407846	0.00691707
Non-EC	-0.20986	-0.41707	-0.773291
Non-EC	-0.128657	-0.288618	-0.0904689
Non-EC	0.0900121	-0.593968	0.461387
Non-EC	-0.25788	-0.0749709	4.02456
Non-EC	-0.175296	-0.62314	-1.07026
Non-EC	0.293565	-0.410273	0.445854
Non-EC	-0.318907	-0.0861839	4.53295
Non-EC	-0.494527	0.0292676	0.252052
Non-EC	-0.640765	0.102294	-0.684542
Non-EC	2.4663	2.00143	4.30801
Non-EC	-0.163656	-0.205481	2.00814
Non-EC	-0.212979	0.366978	0.813266
Non-EC	0.969188	1.95497	-1.29935
Non-EC	-0.769586	-0.513622	1.23365
Non-EC	-0.780213	-0.0996126	2.22559
Non-EC	-0.603503	-0.47734	0.128644
Non-EC	0.59291	-0.398302	-0.749163
Non-EC	-0.892129	-0.928998	-0.261511
Non-EC	-0.374188	-0.618122	0.0824046
Non-EC	0.0412908	-0.429284	0.573282
Non-EC	0.291968	-0.219362	0.939498
Non-EC	-0.0621145	-0.676258	0.0823211
Non-EC	-0.661405	-0.211793	1.07559
Non-EC	-0.663565	-0.0405426	2.42798
Non-EC	-0.621465	-0.582338	1.51898
Non-EC	-0.93052	-0.647562	0.702563
Non-EC	0.206361	-0.304841	1.25951
Non-EC	-0.167622	-0.386642	1.39617
Non-EC	-0.384465	-0.607019	-0.370902
Non-EC	-0.545901	-0.608034	0.885008
Non-EC	-0.320624	-0.470577	0.48363
Non-EC	-0.197632	-0.621353	-0.5071
Non-EC	-0.0783826	-0.589974	1.90433
Non-EC	0.141472	-0.705968	-0.745783
Non-EC	0.605954	-0.420321	0.423236
Non-EC	-0.545978	-0.579466	0.292769
Non-EC	-0.0250978	-0.268379	-0.135619
Non-EC	0.0724364	-0.437512	1.09371
Non-EC	-0.312483	-0.701066	0.518159
Non-EC	0.115229	-0.275447	0.794571
Non-EC	-0.306671	-0.30486	0.889123
Non-EC	-0.801515	-0.831778	0.12694
Non-EC	-0.891883	-0.903876	1.09797
Non-EC	-0.536356	-0.801631	-0.782279
Non-EC	-0.30284	-0.632694	0.543375
Non-EC	-0.629789	-0.663746	0.600262
Non-EC	-0.370353	-0.562608	1.31312
Non-EC	-0.499085	-0.502026	-0.070824
Non-EC	-0.332464	-0.79715	-0.325736
Non-EC	-1.07021	-0.875094	-0.425861
Non-EC	-0.553179	-0.546154	0.625063
Non-EC	-0.910244	-0.30241	-0.559864
Non-EC	-0.613232	-0.712059	-0.613652
Non-EC	-0.721068	-0.441693	1.14585
Non-EC	-0.931018	-0.592698	-0.126925
Non-EC	-0.34254	-0.376637	-0.127868
Non-EC	-0.800812	0.119957	-0.547524
Non-EC	-0.935655	-0.796187	-0.0658051
Non-EC	-0.756495	-0.725638	-0.855649
Non-EC	-0.668169	-0.370776	1.25786
Non-EC	-0.692783	-0.119653	-0.40664
Non-EC	-0.50435	-0.873447	2.12439
Non-EC	-0.71633	-0.693627	-1.20048
Non-EC	-0.69769	-0.779827	0.509962
Non-EC	-0.504527	-0.680217	-0.461825
Non-EC	-0.78458	-0.83191	-0.978947
Non-EC	-0.469058	-0.764335	-0.451573
Non-EC	-0.496401	-0.556686	-0.773081
Non-EC	-0.733543	-0.856032	-0.472597
Non-EC	-0.146371	-0.644387	1.09221
Non-EC	-0.24598	-0.515991	1.04452
Non-EC	-0.75214	-0.830107	-0.262249
Non-EC	-0.437442	-0.697189	-1.10505
Non-EC	-0.594299	-0.798622	-0.294897
Non-EC	0.000758651	-0.43618	0.182703
Non-EC	-0.397488	-0.473237	0.197819
Non-EC	-0.232541	-0.20171	1.27729
Non-EC	-0.971924	-0.940079	-0.546488
Non-EC	-0.47068	-0.566404	0.382307
Non-EC	-0.59084	-0.953703	-0.664075
Non-EC	-1.06943	-0.770671	-1.0478
Non-EC	-0.139975	0.310901	-0.00721485
Non-EC	-0.662008	-0.300664	1.37081
Non-EC	0.357324	0.400299	0.255877
Non-EC	-0.52747	-0.490475	-0.491516
Non-EC	-0.596969	-0.0326727	-0.172097
Non-EC	0.204091	-0.21176	1.61066
Non-EC	-0.169099	0.249307	1.32625
Non-EC	-0.692733	-0.379464	0.997652
Non-EC	-0.965117	-0.515133	-0.899003
Non-EC	-0.552025	-0.940887	0.217834
Non-EC	-0.0707109	-0.715579	0.809394
Non-EC	-0.540949	-0.154766	1.20155
Non-EC	-0.406436	-0.869556	-1.30348
Non-EC	-0.630642	-0.825995	-0.54663
Non-EC	-0.966963	-0.853585	-0.911266
Non-EC	-0.42148	-0.758525	0.493067
Non-EC	2.50306	-0.640499	-1.25915
Non-EC	-0.125594	-0.71903	-0.589225
Non-EC	-0.825581	-0.853987	-0.652875
Non-EC	-0.285304	-0.767546	-0.484654
Non-EC	-0.626755	-0.840511	-0.448829
Non-EC	-0.344612	-0.549949	-0.0291386
Non-EC	-0.87794	-0.799311	0.010815
Non-EC	-0.723523	-0.885444	-0.935892
Non-EC	-0.790129	-0.813473	-0.0662842
Non-EC	0.375675	-0.168943	0.762169
Non-EC	-0.638512	-0.876012	-1.01937
Non-EC	-0.704549	-0.644923	0.466107
Non-EC	1.83129	-0.195501	-0.363169
Non-EC	-0.038077	-0.482626	-0.191062
Non-EC	0.475871	-0.411301	0.0965987
Non-EC	1.27836	-0.310588	0.314706
Non-EC	0.236	-0.40172	-0.456471
Non-EC	0.22416	-0.0872322	-0.614768
Non-EC	0.553958	-0.118833	-0.304028
Non-EC	1.00348	-0.236988	-0.294989
Non-EC	-0.489711	-0.53016	-0.268661
Non-EC	1.01796	-0.444867	-0.32561
Non-EC	-0.579057	-0.539647	0.560918
Non-EC	-0.422846	-0.541707	-0.0551518
Non-EC	0.333527	-0.562429	-0.535704
Non-EC	-0.250918	0.0247335	-0.544573
Non-EC	0.629313	-0.26691	-0.0729123
Non-EC	-0.17463	-0.44602	-0.0730867
Non-EC	0.454975	-0.137951	-0.0823895
Non-EC	-0.0334943	-0.502614	0.0221523
Non-EC	-0.343492	-0.248528	0.0586795
Non-EC	-0.663338	-0.312878	-0.227533
Non-EC	-0.30123	-0.071902	-0.248904
Non-EC	-0.528494	-0.532204	-0.41481
Non-EC	-0.433738	-0.0733571	-0.533419
Non-EC	-0.610369	-0.476445	-0.526512
Non-EC	-0.532057	-0.122837	-0.197693
Non-EC	-0.384836	-0.384431	0.142826
Non-EC	-0.496354	-0.542604	0.25147
Non-EC	-0.24109	-0.367567	0.373924
Non-EC	-0.958278	-0.576503	1.58775
Non-EC	-1.79303	-0.785542	-0.331118
Non-EC	-0.669514	-0.571142	-0.171106
Non-EC	-0.426652	-0.112296	0.0121966
Non-EC	-0.766451	-0.544929	-0.198853
Non-EC	-0.673758	-0.521284	-0.467698
Non-EC	-0.713485	-0.19527	0.0504615
Non-EC	-0.0538531	-0.102726	-0.0786701
Non-EC	-0.0944945	-0.506779	0.344579
Non-EC	0.156279	-0.109509	0.0460575
Non-EC	-0.459828	-0.688526	1.97124
Non-EC	0.00976166	-0.375703	0.371385
Non-EC	-0.552972	-0.762313	-0.263953
Non-EC	-0.311072	-0.724422	-0.377394
Non-EC	-0.984186	-0.633213	0.145493
Non-EC	-1.30838	-0.634076	0.358114
Non-EC	0.21121	-0.607107	-0.184622
Non-EC	-1.30953	-0.728116	0.836708
Non-EC	-0.88791	-0.617723	0.933181
Non-EC	-0.54692	-0.66687	0.640389
Non-EC	-0.65135	-0.652278	1.39983
Non-EC	-0.0902586	-0.51103	0.0105575
Non-EC	-0.272542	-0.591733	-0.127643
Non-EC	-0.48544	-0.58209	-0.197585
Non-EC	-0.711157	-0.425261	-0.35329
Non-EC	-0.562571	-0.413738	-0.212571
Non-EC	-1.52528	-0.604855	-0.279471
Non-EC	-1.54542	-0.73278	-0.293337
Non-EC	-1.02094	-0.599466	-0.0851442
Non-EC	-0.319901	-0.546967	0.00789689
Non-EC	-0.494358	-0.232217	4.29516
Non-EC	-0.226217	-0.326497	0.639599
Non-EC	-1.21361	-0.535988	0.0427674
Non-EC	-0.405735	-0.337278	0.554421
Non-EC	-0.353621	-0.364303	0.377813
Non-EC	-0.682298	-0.435503	0.735453
Non-EC	-0.701011	-0.287698	1.80117
Non-EC	-0.331725	-0.231385	1.48847
EC	1.28226	-0.309075	-0.450418
EC	0.140188	-0.115223	-0.492801
EC	2.73198	5.77358	-0.00130453
EC	0.476042	0.364052	-0.225853
EC	0.723381	0.461964	-0.621444
EC	0.233279	0.208031	-0.238765
EC	1.80115	0.267151	-0.2278
EC	2.32838	0.977625	-1.20184
EC	2.30164	1.42025	-0.390151
EC	-0.409032	1.29009	-0.141406
EC	1.53485	1.19821	-0.325201
EC	0.416942	0.638683	-0.14559
EC	1.04587	1.3095	-0.157531
EC	2.49566	0.502783	0.107235
EC	0.778049	2.09596	0.299421
EC	1.93658	1.74812	-0.445322
EC	0.0247439	4.80112	1.12519
EC	-0.452462	-0.429654	-0.886653
EC	1.38981	-0.892999	-0.995201
EC	-0.381089	-0.696142	-0.819324
EC	-0.518467	-0.67656	-0.896475
EC	0.873962	2.8487	0.204849
EC	0.219969	4.29528	0.209143
EC	0.431623	0.486355	-0.864391
EC	-1.06035	-0.795556	-1.15266
EC	0.431246	0.212401	-0.763061
EC	1.3772	4.21672	0.313922
EC	-1.22419	-0.490059	-0.977116
EC	-1.17572	-0.351508	-1.31407
EC	0.673603	-0.804089	-1.19318
EC	0.0110726	-0.873773	-1.30701
EC	-0.475591	-0.357385	-1.08107
EC	1.58571	-0.718875	-1.2595
EC	0.512568	-0.53282	-1.11481
EC	-0.338102	-0.239043	-0.977773
EC	0.211434	-0.712115	-1.37015
EC	-0.143869	-0.914501	-1.07627
EC	0.667047	-0.217764	-1.01904
EC	0.333786	0.826602	-0.741034
EC	-0.487968	0.0956107	-0.360735
EC	0.0563759	0.487518	-0.364328
EC	-0.851324	-0.140963	-0.361348
EC	0.169943	1.11654	-0.747139
EC	-0.196598	0.0286865	-0.58764
EC	1.92282	-0.192943	-1.18592
EC	0.158106	-0.738014	-1.05463
EC	-0.553667	-0.414283	-0.798052
EC	-0.945852	-0.0898093	0.530983
EC	1.21034	1.41187	-1.02804
EC	-0.0159103	-0.590303	-0.460988
EC	-1.31232	-0.966655	-1.4738
EC	0.688805	0.502736	-0.793652
EC	0.887305	0.833882	0.0089712
EC	0.0730608	0.271251	-0.654053
EC	-1.00567	-0.848541	-1.11066
EC	0.317843	0.642257	-0.428747
EC	0.0146014	0.474244	-1.24754
EC	2.26037	-0.316004	-0.924023
EC	5.19601	0.118595	-1.09649
EC	0.0804033	0.888827	0.635258
EC	1.31307	1.48381	0.777077
EC	7.72e-06	-0.364365	-0.512849
EC	-0.694889	-0.120162	-0.451746
EC	1.59713	1.46564	1.11498
EC	2.0113	0.303028	-1.06766
EC	0.185564	-0.0696195	-0.668757
EC	0.424315	0.308238	0.529797
EC	0.114214	1.11581	-0.393522
EC	1.25191	3.03327	-0.623298
EC	0.0404292	1.06496	1.94925
EC	1.99704	1.34776	0.20756
EC	1.53222	2.25474	1.23625
EC	0.197096	0.965999	-0.138385
EC	-0.0151344	0.96972	-0.488873
EC	-0.486213	-0.379703	-0.0582076
EC	0.112917	0.499137	1.08252
EC	0.249686	-0.240296	-0.795172
EC	0.498696	2.5986	-0.78645
EC	-0.92526	-0.295988	-0.710958
EC	2.54593	0.449298	-1.06423
EC	0.971027	1.14964	1.94176
EC	1.24632	1.06504	-0.273192
EC	0.318444	1.96677	0.635164
EC	-0.642128	1.18112	0.771769
EC	-0.643404	-0.107411	2.07209
EC	-0.807625	-1.04322	-1.44094
EC	-0.969687	-0.968852	-0.927238
EC	-0.560594	-0.906853	-1.21663
EC	-0.69413	-0.746522	-1.02049
EC	-0.79607	0.157179	0.28197
EC	-0.382054	-0.128142	-0.901764
EC	-0.934517	-0.363368	-0.143668
EC	-0.975592	-0.875738	-0.567521
EC	-0.483108	-0.00503658	0.0909361
EC	-0.934708	-0.357709	-1.03708
EC	-0.68405	-0.38484	-1.07374
EC	1.06107	-0.623758	-1.15721
EC	0.38985	-0.873007	-1.35436
EC	-0.209639	1.07526	-0.00265185
EC	-1.07103	-1.01191	-1.23626
EC	-1.05428	-0.263414	-0.167303
EC	-0.487919	1.25412	0.312851
EC	0.0996845	0.629821	1.2076
EC	-0.0435248	-0.21791	-0.406733
EC	-0.625915	-0.67035	-1.21348
EC	-0.926086	-0.783406	-0.832842
EC	1.82734	-0.713572	-1.15785
EC	-0.201268	-0.920261	-0.875142
EC	-0.739825	-0.415781	-0.665822
EC	0.438136	0.977395	-0.656908
EC	-0.250762	0.937495	0.387775
EC	-0.694407	0.0770005	-0.427987
EC	-0.964868	-0.14881	0.220392
EC	1.2782	1.24968	-0.17099
EC	-0.556407	0.0236968	0.0270371
EC	-0.373039	0.014849	-0.90574
EC	1.04133	1.65059	0.325052
EC	0.649792	0.255569	-0.956022
EC	0.471348	-0.109469	-0.390525
EC	-1.10881	-0.653342	-1.06598
EC	-0.178035	-0.00410833	-0.966428
EC	-0.099317	-0.858109	-1.26855
EC	0.905341	-0.782304	-1.05623
EC	2.89912	0.0934809	-0.662729
EC	-0.511811	0.924529	-1.16933
EC	0.186015	1.11156	1.71326
EC	-0.483546	0.479557	-1.3967
EC	-0.403248	1.10789	0.402896
EC	1.8039	1.13143	0.557828
EC	-0.324741	-0.153727	-0.785167
EC	-0.45338	-0.654223	-1.16989
EC	5.68062	-0.386473	-1.01953
EC	2.42966	1.21254	-0.803685
EC	-0.363435	-0.903546	-0.764318
EC	-0.705524	-0.35777	-0.780402
EC	2.73731	0.841159	-0.796634
EC	-0.528164	0.757077	0.670589
EC	-0.61087	0.0097213	-0.685296
EC	-0.0926784	1.01399	0.389854
EC	-0.129542	-0.298861	-0.200982
EC	0.821207	0.461604	-0.451036
EC	1.49223	1.06669	-0.491521
EC	0.457515	0.0886892	-0.574396
EC	-0.441497	-0.44556	-0.568252
EC	2.74929	1.83278	-0.187731
EC	1.88039	0.601946	-0.184873
EC	0.409513	-0.221938	0.675704
EC	2.17551	2.78507	0.134229
EC	0.807631	-0.168776	-0.290981
EC	0.351152	0.410206	-0.606148
EC	0.4176	-0.034778	-0.577677
EC	0.925233	0.860427	-0.0577255
EC	0.657838	0.16049	-0.431241
EC	0.00992375	0.968264	-0.35801
EC	0.252064	-0.478603	0.192263
EC	0.619369	1.47152	-0.249119
EC	-0.0331958	0.653353	-0.228919
EC	0.464459	0.881254	-0.396695
EC	-0.71178	-0.263153	-0.390013
EC	2.12575	3.48929	-0.402032
EC	0.229214	0.751285	-0.597202
EC	-1.68145	-0.622011	-0.686326
EC	-0.195127	-0.301717	-0.600726
EC	-0.105015	0.12985	-0.145285
EC	-0.303213	0.96424	-0.164849
EC	0.0605506	-0.363039	0.0294211
EC	0.726884	1.3581	-0.0748199
EC	0.705311	-0.139138	-0.399801
EC	0.537512	0.0921013	-0.304383
EC	-0.487061	0.0284349	-0.499731
EC	1.41653	0.0638826	-0.603745
EC	0.0213712	0.113856	-0.291426
EC	0.0252993	-0.367822	-0.163509
EC	-0.159378	-0.227188	-0.274211
EC	0.402976	-0.57593	-0.414447
EC	-0.084424	-0.542498	-0.203617
EC	0.400222	0.0224821	-0.383444
EC	-0.900521	-0.580044	-0.508664
EC	0.660046	2.14998	-0.515731
EC	0.590954	1.15629	-0.318699
EC	-0.376733	-0.640077	-0.515559
EC	-0.746055	-0.73585	0.280159
EC	1.6962	5.81631	-0.236053
EC	5.93565	6.09487	0.734922
EC	0.308426	0.75069	-0.337831
EC	-0.112885	0.859808	0.0995417
EC	0.707399	0.126694	-0.379775
EC	0.100432	-0.0455647	-0.394929
EC	-1.50678	-0.410527	-0.134039
EC	-1.1946	-0.00636482	0.213609
EC	-1.15756	-0.728698	0.109654
