# Supplementary material for: Identification and validation of serum metabolite biomarkers for endometrial cancer diagnosis
Source: EMBO Mol Med. 2024 Feb 14;16(4):988–1003. doi: 10.1038/s44321-024-00033-1 (PMC11018850; doi:10.1038/s44321-024-00033-1)
Supplement: Supplementary file 5 — Source Data Fig. 5 [file 44321_2024_33_MOESM5_ESM.zip › Figure 5/5D/Chromatogram for glutamine.xlsx]

## Sheet: Sheet1
Serum sample	Retention time (minute)	Normalized intensity		Standard glutamine	Retention time (minute)	Normalized intensity
	0.0030874	2.12e-05			0.00292468	8.12e-06
	0.00894365	4.79e-05			0.0087871	1.26e-05
	0.0143978	1.92e-05			0.0142267	2.76e-05
	0.0198978	0			0.0197225	7.06e-06
	0.0253519	0.00010573			0.0251704	2.92e-05
	0.0308104	6.18e-05			0.0306268	8.73e-06
	0.0362581	0.000184587			0.0360787	1.6e-05
	0.0415562	0.000145922			0.0415372	9.36e-06
	0.0626582	0.000107826			0.0625788	1.98e-05
	0.0837395	4.82e-05			0.083633	3.41e-05
	0.10484	5.93e-05			0.10471	5.09e-06
	0.125921	3.6e-05			0.125781	8.46e-06
	0.147044	7.7e-05			0.146887	1.79e-05
	0.168146	7.88e-05			0.167514	8.33e-06
	0.189212	3.36e-05			0.188566	1.78e-05
	0.210321	3.54e-05			0.209658	2.09e-05
	0.231423	7.44e-05			0.230727	6.7e-06
	0.252527	4.49e-05			0.251823	1.32e-05
	0.273654	8.84e-05			0.272906	1.61e-05
	0.294731	3.25e-05			0.29399	1.92e-05
	0.315852	5.28e-05			0.315064	8.34e-06
	0.336956	6.48e-05			0.336148	1.03e-05
	0.358054	0			0.357277	1.19e-05
	0.379165	0.000182572			0.378356	7.69e-06
	0.400283	0			0.399425	1.88e-05
	0.421388	2.93e-05			0.420517	7.67e-06
	0.44249	5.72e-05			0.441604	0
	0.463621	3.43e-05			0.462719	2.1e-05
	0.484756	7.53e-05			0.483817	1.8e-05
	0.505848	4.65e-05			0.504896	8.42e-06
	0.526963	0.000157275			0.525981	8.09e-06
	0.548013	0.000187876			0.547013	0
	0.56905	8.09e-05			0.568013	1.91e-05
	0.590105	0			0.587771	0
	0.61039	0			0.60869	0
	0.631442	0			0.628734	0
	0.651838	0			0.649567	0.00551758
	0.672377	0.515252			0.667865	0.664548
	0.69219	1			0.687971	1
	0.712276	0.237643			0.708842	0.288534
	0.733307	0.0847251			0.728456	0.0576592
	0.753057	0.0782387			0.749081	0.0241929
	0.774217	0.083707			0.770107	0.0119134
	0.795086	0.0507568			0.790942	0.00453224
	0.81479	0.0327853			0.811455	0.00289606
	0.834782	0.031466			0.831371	0.00202711
	0.855288	0.0226631			0.852259	0.00309119
	0.876417	0.0178622			0.872805	0.00267168
	0.897046	0.0146629			0.893621	0.0028318
	0.91812	0.0106651			0.914675	0.00211713
	0.93919	0.00869978			0.935738	0.0017148
	0.960344	0.00762378			0.956803	0.00111378
	0.981394	0.00550954			0.977811	0
	1.00238	0.00286464			0.99784	0
	1.02319	0.00400946			1.01776	0
	1.04421	0.00281409			1.03605	0
	1.06495	0.00378837			1.05667	0
	1.08604	0.00256539			1.07719	0
	1.1069	0.00212592			1.09772	0.000458014
	1.12785	0.00280014			1.11742	0
	1.14898	0.00176671			1.13739	0.000600603
	1.17018	0.00214927			1.15806	0
	1.19119	0.00193179			1.17812	0.000501923
	1.21188	0.0012328			1.19914	0
	1.23165	0.00179434			1.21935	0
	1.25274	0.00165225			1.23988	0
	1.2739	0.00152777			1.26088	0
	1.29503	0.000836639			1.28185	0
	1.3162	0.00084541			1.30287	1.86e-05
	1.33737	0.00105668			1.32307	0
	1.35848	0.000498283			1.34361	0
	1.3796	0.000676696			1.36461	0
	1.4007	0.000455598			1.38561	0
	1.4218	0.000981495			1.40664	0
	1.44294	0			1.42754	0
	1.46369	0.000799565			1.44809	0
	1.48478	0.00071456			1.46908	0
	1.50583	0.00086905			1.49008	0
	1.52644	0			1.51109	0
	1.54749	0			1.53208	0
	1.56789	0			1.55264	0
	1.58893	0.000831377			1.57366	0
	1.60952	2.9e-05			1.59464	0
	1.63027	0.000737521			1.61568	0
	1.65144	0			1.6367	0
	1.67261	0.000560039			1.65725	1.55e-05
	1.6937	0			1.67826	1.52e-05
	1.71482	0.000622108			1.69929	0
	1.73597	0.000480547			1.72032	0
	1.75713	0			1.74136	0
	1.77831	0.00034458			1.76189	0
	1.79939	0.0003045			1.78291	0
	1.8205	2.93e-05			1.80392	0
	1.84166	2.2e-06			1.82495	0
	1.86283	0			1.84595	0
	1.88398	0.000373543			1.86654	0
	1.90507	0.000602814			1.88757	7.12e-06
	1.92619	0			1.90813	0
	1.94727	0			1.92916	7.41e-06
	1.96834	0			1.9502	0
	1.9894	0			1.97075	0
	2.00992	0			1.99179	0
	2.03044	0			2.0128	0
	2.05101	0			2.03381	0
	2.07209	0			2.05437	0
	2.09322	0			2.07491	0
	2.11429	0.000346937			2.09595	0
	2.13539	0			2.11695	0
	2.15592	0			2.13798	0
	2.17633	0			2.15855	0
	2.19739	0			2.17866	1.09e-05
	2.21847	0			2.19973	0
	2.23914	4.65e-05			2.22072	0
	2.25985	1.29e-05			2.24175	0
	2.28094	0			2.26236	0
	2.30207	7.55e-05			2.28292	0
	2.32319	0			2.30352	0
	2.3441	0.000496189			2.32453	5.13e-06
	2.36526	4.37e-05			2.34556	8.47e-06
	2.38639	2.51e-05			2.36664	0
	2.40762	0			2.38722	0
	2.42876	0.000358512			2.40827	0
	2.44989	0			2.42885	0
	2.47102	4.13e-05			2.44987	0
	2.49213	3.13e-05			2.47092	9.59e-06
	2.51331	0			2.49153	0
	2.53448	6.94e-05			2.5126	0
	2.55563	0			2.53317	0
	2.57678	0			2.5542	1.04e-05
	2.59795	1.46e-05			2.57527	8.56e-06
	2.61916	0			2.59586	0
	2.64029	4.78e-05			2.61691	0
	2.66146	0			2.63748	0
	2.68259	0.00039041			2.65851	0
	2.7037	0			2.67955	1.1e-05
	2.72489	0			2.70015	0
	2.74603	3.22e-05			2.72121	6.04e-06
	2.7672	0			2.74178	0
	2.78835	5.07e-05			2.7628	6.73e-06
	2.8095	0.000380322			2.78333	0
	2.83066	0			2.80391	0
	2.85181	0			2.82501	0
	2.87297	2.08e-05			2.84612	0
	2.89411	4.28e-05			2.86724	0
	2.91526	3.44e-05			2.88781	0
	2.93644	2.97e-05			2.90843	0
	2.95763	4.82e-05			2.92917	7.11e-06
	2.97877	0			2.95025	0
	2.9999	0			2.97085	7.89e-06
	3.02103	0			2.99184	0
	3.04223	3.26e-05			3.01246	5.12e-06
	3.0634	3.56e-05			3.03355	0
	3.08457	3e-05			3.05457	0
	3.10569	0			3.07565	5.53e-06
	3.12683	0			3.09668	4.24e-06
	3.14799	0			3.11725	0
	3.16912	0			3.13833	0
	3.19025	0			3.15937	0
	3.21138	3.34e-05			3.18045	3.83e-06
	3.23251	3.95e-05			3.2015	0
	3.25368	0			3.22209	0
	3.27481	4.82e-05			3.24318	1.33e-05
	3.29596	0			3.26422	8.65e-06
	3.31711	1.66e-05			3.2853	0
	3.33823	0			3.30633	1.39e-05
	3.35935	2.05e-05			3.32693	9.44e-06
	3.3805	2.28e-05			3.348	0
	3.40161	2.44e-05			3.36903	0
	3.42276	2.52e-05			3.3901	0
	3.44388	0			3.41116	0
	3.465	3.07e-05			3.43176	0
	3.48609	0			3.45284	0
	3.50722	0			3.47386	5.2e-06
	3.52827	6.45e-05			3.49498	0
	3.54928	0			3.51599	6.73e-06
	3.57016	0			3.53659	0
	3.59137	0			3.55766	0
	3.61245	0.000607391			3.5787	0
	3.63356	0			3.59983	0
	3.65467	0			3.62084	6.17e-06
	3.67577	0			3.64142	1.22e-05
	3.69647	0			3.66251	0
	3.71757	4.01e-05			3.68353	0
	3.73873	5.36e-05			3.70464	4.32e-06
	3.75988	3.46e-05			3.72568	0
	3.78098	0			3.74627	0
	3.80213	0			3.76733	7.85e-06
	3.82328	0			3.78836	1.99e-05
	3.84438	0			3.80947	1.21e-05
	3.86555	0			3.83049	2.38e-05
	3.88667	0			3.85154	1.29e-05
	3.9078	0			3.87263	0
	3.92889	0			3.89364	0
	3.94942	0			3.91428	0
	3.96951	0			3.93534	2.2e-05
	3.99005	0			3.95637	4.37e-06
	4.01111	0			3.97744	0
	4.0322	0			3.99849	0
	4.05326	0			4.01959	5.01e-06
	4.07437	0			4.04064	7.83e-06
	4.09551	0			4.06169	7.36e-06
	4.11662	0			4.08277	0
	4.13771	0			4.1038	0
	4.15882	3.04e-05			4.12489	0
	4.17993	0			4.14592	0
	4.20112	0			4.16695	9.54e-06
	4.22222	0			4.18802	6.51e-06
	4.24333	0			4.20904	0
	4.26446	0			4.23013	0
	4.28557	5.12e-05			4.25115	0
	4.3067	2.94e-05			4.27222	0
	4.32782	0			4.29331	5.41e-06
	4.34899	1.92e-05			4.31433	0
	4.37006	0			4.33539	0
	4.39118	3.08e-05			4.35592	0
	4.41223	0			4.37695	0.000189508
	4.43328	9.16e-05			4.39797	0
	4.45394	0			4.41897	0
	4.47505	0			4.4401	0
	4.49619	0			4.46021	0
	4.51733	0			4.48097	0
	4.53845	0			4.50216	0
	4.5596	0			4.52322	0
	4.58069	2.24e-05			4.5441	0
	4.60182	3.62e-05			4.56469	1.46e-05
	4.62294	1.59e-05			4.58539	0
	4.64403	0			4.60647	0
	4.66515	0			4.62751	4.13e-06
	4.68624	0			4.64856	0
	4.70736	0			4.66962	0
	4.72852	2.53e-05			4.69072	6.58e-06
	4.7496	0			4.71184	0
	4.77069	3.79e-05			4.73293	0
	4.79183	0			4.75397	0
	4.81249	3.98e-05			4.77502	0
	4.83364	2.38e-05			4.79614	8.01e-06
	4.85477	0			4.81723	0
	4.87587	0			4.83828	5.47e-06
	4.89699	0			4.85935	5.37e-06
	4.9181	0			4.87992	4.98e-06
	4.93921	0			4.90101	3.77e-06
	4.96033	0			4.9221	0
	4.98145	0			4.94318	0
	5.00253	0			4.96439	0
	5.02362	0			4.9855	0
	5.04484	0			5.0066	5.59e-06
	5.06582	0			5.02766	0
	5.08682	0			5.04869	6.63e-06
	5.10725	0			5.06978	0
	5.1283	0			5.09083	0
	5.14898	0			5.11191	0
	5.17013	0			5.13298	0
	5.19123	1.88e-05			5.15402	0
	5.21235	0			5.17508	0
	5.23345	0			5.19612	0
	5.25459	0			5.2172	0
	5.27524	0			5.23828	0
	5.29631	5.01e-05			5.25933	0
	5.31745	0			5.28039	0
	5.33852	5.17e-05			5.301	0
	5.35968	0			5.32203	0
	5.38032	0			5.34283	0
	5.40142	6e-05			5.3631	0
	5.42255	0			5.38306	0
	5.44359	0			5.40407	0
	5.4647	0			5.42515	8.65e-06
	5.48579	0			5.4462	0
	5.50687	0			5.46721	0
	5.528	0			5.48835	0
	5.54906	0			5.50894	0
	5.57017	0			5.53002	5.94e-06
	5.59123	0			5.55108	0
	5.61233	0			5.57209	0
	5.63347	0			5.59317	0
	5.65455	0			5.61423	0
	5.67564	0			5.63528	0
	5.69672	0			5.6559	0
	5.7178	0			5.67693	0
	5.73891	0			5.69799	0
	5.76006	0			5.7191	0
	5.78118	7.21e-05			5.74013	0
	5.80228	0			5.76119	0
	5.82338	0			5.78176	7.66e-06
	5.8445	0			5.80285	0
	5.86557	0.000550018			5.82392	0
	5.88677	0.000452209			5.84498	0
	5.9079	0			5.86607	0
	5.92852	0			5.8871	0
	5.94967	0			5.90816	0
	5.9708	0			5.92922	0
	5.99192	4.07e-05			5.95027	0
	6.01301	4.05e-05			5.97134	0
	6.03408	0			5.9919	0
	6.05525	0			6.01297	0
	6.07632	0			6.03402	7.55e-06
	6.09695	0			6.05506	0
	6.11803	0			6.07617	4.46e-06
	6.13908	0			6.09723	0
	6.1602	0			6.11828	0
	6.18126	0.000454008			6.13934	0
	6.20236	0.000500311			6.16039	0
	6.22346	0			6.18099	8.59e-06
	6.24451	0			6.20203	0
	6.26562	0			6.22312	0
	6.28624	0			6.2441	0
	6.30733	0			6.26504	9.87e-05
	6.32841	0			6.28604	0
	6.34946	0			6.30485	0
	6.37057	0			6.32509	0
	6.39118	0			6.3456	0
	6.41227	0			6.36662	0
	6.4334	0			6.38767	0
	6.45453	0			6.40831	0
	6.47563	0			6.42912	0
	6.49669	0			6.45	0
	6.51779	0			6.47103	0
	6.53887	0			6.49209	0
	6.55998	0			6.51316	0
	6.5811	0			6.53426	0
	6.60216	0			6.55529	0
	6.62325	0.000423024			6.57636	0
	6.64396	0			6.59696	0
	6.66459	0			6.61803	0
	6.68572	0			6.63907	0
	6.7068	0			6.66008	0
	6.72796	7.49e-05			6.68114	0
	6.74866	0			6.70221	8.09e-06
	6.76972	7.54e-05			6.72331	0
	6.79081	0			6.74395	0
	6.81192	0			6.765	0
	6.83308	0			6.78604	0
	6.8537	0			6.80711	0
	6.87437	0			6.8282	1.15e-05
	6.89552	0			6.84879	0
	6.91656	0			6.86982	0
	6.93765	0			6.89088	0
	6.95828	0			6.91192	0
	6.97895	0.000716503			6.93302	0
	7.00004	0			6.95408	0
	7.02115	0			6.97469	0
	7.04223	0			6.99566	8.65e-06
	7.06327	0			7.01625	1.42e-05
	7.08394	0			7.0373	0
	7.10465	0			7.05836	0
	7.12571	0.000474506			7.07935	0
	7.14684	0			7.10039	0
	7.16752	0			7.12146	0
	7.18821	0			7.14207	0
	7.2093	0			7.16251	0
	7.23027	0			7.18367	0
	7.25135	0			7.2046	0
	7.27201	0			7.22567	0
	7.2927	0			7.24674	7.88e-06
	7.31378	0			7.26779	0
	7.33473	0			7.28885	0
	7.3558	0			7.30979	0
	7.37688	0			7.33096	0
	7.39753	0			7.35199	0
	7.41866	0			7.37309	0
	7.43962	0			7.39366	0
	7.46071	0.000470659			7.41471	0
	7.48181	0			7.43518	0
	7.5024	0			7.45614	0
	7.52351	0			7.4772	0
	7.54443	5.98e-05			7.49791	0
	7.5655	0.000430272			7.51893	0
	7.58658	0			7.53941	0
	7.60724	0			7.56041	0
	7.62833	0			7.58148	5.98e-06
	7.64926	0			7.6022	0
	7.67041	0			7.62322	0
	7.6915	0.000480682			7.64377	0
	7.71217	0			7.66486	0
	7.73323	0			7.68595	0
	7.75433	0			7.70629	0
	7.77524	0			7.72729	0
	7.79632	0			7.74781	0
	7.81701	0			7.76893	9.52e-06
	7.83807	0			7.78999	0
	7.85914	0			7.81101	0
	7.88025	0			7.83175	0
	7.90116	0			7.8523	0
	7.92226	0			7.87292	0
	7.94292	0			7.89398	0
	7.96395	0			7.91501	0
	7.98508	0			7.93609	0
	8.00587	0			7.9566	0
	8.02694	0			7.97768	6e-06
	8.04756	0			7.99875	0
	8.06878	0			8.01902	0
	8.08987	0			8.04004	0
	8.11086	0			8.06071	0
	8.13209	0			8.0816	0
	8.15267	0			8.10268	0
	8.17369	0			8.12372	6.86e-06
	8.1948	0			8.14475	0
	8.21562	0			8.16546	0
	8.23666	0			8.18657	0
	8.25711	0			8.20773	0
	8.27819	0			8.22879	0
	8.29925	0			8.24936	0
	8.32001	0			8.26997	0
	8.34103	0			8.29105	0
	8.36144	0			8.31213	0
	8.38249	0			8.33316	0
	8.40359	0			8.35416	0
	8.42426	0			8.37477	8.36e-06
	8.4453	0			8.39587	0
	8.46561	0			8.4169	0
	8.48668	0			8.43794	0
	8.50776	0			8.45896	0
	8.52838	0			8.47956	0
	8.54946	0			8.50068	0
	8.56977	0			8.52171	0
	8.59041	0			8.54274	0
	8.61151	0			8.56376	0
	8.63212	0			8.58398	0
	8.65317	0			8.60506	0
	8.67345	0			8.62618	0
	8.69413	0			8.64722	0
	8.71522	0			8.66824	0
	8.73579	0			8.68838	0
	8.75639	0			8.70946	0
	8.77671	0.000617178			8.73005	0
	8.79734	0			8.75108	1.21e-05
	8.81843	0			8.77212	0
	8.83955	0			8.79231	0
	8.86018	0			8.81339	0
	8.88059	0			8.83398	0
	8.90122	0			8.85502	0
	8.92183	0			8.87603	0
	8.94291	0			8.89622	0
	8.96403	0			8.91733	0
	8.98435	0			8.93841	0
	9.00483	0			8.95943	0
	9.02546	0.000733134			8.98044	0
	9.0461	0			9.00065	0
	9.06709	0			9.02175	0
	9.08739	0			9.04287	0
	9.10789	0			9.06394	0
	9.12852	0			9.08497	0
	9.14965	0			9.10515	0
	9.17074	0			9.12623	0
	9.19108	0			9.14735	0
	9.21162	0			9.16845	0
	9.23239	0			9.18953	0
	9.2527	0			9.21016	0
	9.27381	0			9.2309	0
	9.29497	0			9.25199	0
	9.31573	0			9.27309	0
	9.33691	0			9.29417	0
	9.35708	0			9.31485	0
	9.37811	0			9.33605	0
	9.39884	0			9.35719	0
	9.41975	0			9.3782	0
	9.44103	0			9.39936	0
	9.46145	0			9.42009	0
	9.48288	0			9.4412	0
	9.50406	0			9.46227	0
	9.52504	0			9.48343	0
	9.54607	0			9.50448	0
	9.56633	0			9.52518	0
	9.58688	0			9.54582	0
	9.60825	0			9.56692	0
	9.62937	0			9.58797	0
	9.65079	0			9.60907	0
	9.67145	0.000756205			9.62975	0
	9.69161	0			9.65085	0
	9.71268	0			9.67153	0
	9.73364	0			9.69257	0
	9.75486	0			9.71363	0
	9.77624	0			9.73433	0
	9.79766	0			9.75541	0
	9.8184	0			9.77603	0
	9.83899	0			9.79712	0
	9.85957	0			9.81819	0
	9.88107	0			9.83881	0
	9.90256	0			9.85995	0
	9.92387	0			9.88067	0
	9.94468	0			9.9017	0
	9.96549	0			9.92261	0
	9.98677	0			9.94341	0
	10.0082	0			9.96459	0
	10.0297	0			9.98522	0
	10.051	0			10.0063	0
	10.072	0			10.0274	0
	10.0934	0			10.0481	0
	10.1149	0			10.0692	1.18e-05
	10.1364	0			10.0898	0
	10.1577	0			10.1109	0
	10.1791	0			10.132	0
	10.2006	0			10.1528	0
	10.2215	0			10.1739	0
	10.2429	0			10.1946	0
	10.2643	0			10.2153	0
	10.2857	0			10.2361	0
	10.3071	0			10.2572	0
	10.328	0			10.2784	0
	10.3494	0			10.2991	0
	10.3708	0			10.3201	0
	10.3922	0			10.3412	0
	10.4132	0			10.3623	0
	10.4339	0			10.3829	0
	10.4551	0			10.4032	0
	10.4763	0			10.4243	0
	10.4978	0			10.4449	0
	10.5191	0			10.4659	0
	10.54	0			10.4867	0
	10.5612	0			10.5074	0
	10.582	0			10.5285	0
	10.6034	0			10.5496	0
	10.6247	0			10.5706	0
	10.6455	0			10.5915	0
	10.6665	0			10.6122	0
	10.6873	0			10.6332	0
	10.7085	0			10.6544	0
	10.7297	0			10.6754	0
	10.7498	0			10.6961	0
	10.7708	0			10.7168	0
	10.7916	0			10.7379	0
	10.8129	0			10.759	0
	10.8341	0			10.7801	0
	10.855	0			10.8009	0
	10.8761	0			10.8217	0
	10.8974	0			10.8427	0
	10.9186	0			10.8639	0
	10.9399	0			10.885	0
	10.9602	0			10.9059	0
	10.9812	0			10.9266	0
	11.0023	0			10.9477	0
	11.0235	0			10.9688	0
	11.0449	0			10.9898	0
	11.0655	0			11.0105	0
	11.0862	0			11.0311	0
	11.1069	0			11.0522	0
	11.1278	0			11.0734	0
	11.1489	0			11.0944	0
	11.1697	0			11.1151	0
	11.1904	0			11.1358	0
	11.2113	0			11.1569	0
	11.2324	0			11.178	0
	11.2539	0			11.199	0
	11.2752	0			11.2197	0
	11.2959	0			11.2404	0
	11.3168	0			11.2615	0
	11.338	0			11.2825	0
	11.3593	0			11.3036	0
	11.3801	0			11.3243	0
	11.4008	0			11.345	0
	11.4216	0			11.3661	0
	11.4426	0			11.3873	0
	11.4639	0			11.4084	0
	11.4853	0			11.4292	0
	11.5059	0			11.4499	0
	11.5268	0			11.471	0
	11.5478	0			11.4922	0
	11.569	0			11.5132	0
	11.5903	0			11.534	0
	11.6109	0			11.5547	0
	11.6318	0			11.5757	0
	11.6526	0			11.5968	0
	11.6737	0			11.6179	0
	11.6948	0			11.6383	0
	11.7154	0			11.659	0
	11.7361	0			11.68	0
	11.7573	0			11.7011	0
	11.7784	0			11.7222	0
	11.7996	0			11.7429	0
	11.8202	0			11.7635	0
	11.8412	0			11.7846	0
	11.8622	0			11.8056	0
	11.8835	0			11.8266	0
	11.9047	0			11.8475	0.000177671
	11.9248	0			11.8682	0
	11.9456	0			11.8892	0
	11.9666	0			11.9104	0
	11.9879	0			11.9315	0
	12.009	0.00122115			11.9521	0
	12.0297	0			11.9728	0
	12.0507	0			11.9937	0
	12.0718	0			12.0148	0
	12.0929	0			12.0359	0
	12.114	0			12.0565	0
	12.1345	0			12.0772	0
	12.1551	0			12.0982	0
	12.1761	0			12.1194	0
	12.1972	0			12.1404	0
	12.2182	0			12.1611	0
	12.2388	0			12.1817	0
	12.2594	0			12.2028	0.000180782
	12.2805	0			12.2239	0
	12.3016	0			12.2449	0
	12.3225	0			12.2656	0
	12.3431	0			12.2862	0
	12.364	0			12.3074	0
	12.3851	0			12.3285	0
	12.4062	0			12.3495	0
	12.4269	0			12.3702	0
	12.4475	0			12.3908	0
	12.4684	0			12.4119	0
	12.4895	0			12.433	0
	12.5106	0			12.454	0
	12.5313	0			12.4748	0
	12.552	0			12.4953	0
	12.5726	0			12.5164	0
	12.5938	0			12.5374	0
	12.6149	0			12.5585	0
	12.6359	0			12.5793	0
	12.6566	0			12.5998	0
	12.6772	0			12.6208	0
	12.6984	0			12.6419	0
	12.7196	0			12.663	0
	12.7408	0			12.6838	0
	12.7614	0			12.7043	0
	12.7819	0			12.7254	0
	12.8028	0.00142323			12.7464	0
	12.824	0			12.7675	0
	12.8452	0			12.7883	0
	12.8658	0			12.8088	0
	12.8862	0			12.8299	0
	12.9073	0			12.851	0
	12.9284	0			12.872	0
	12.9496	0			12.8927	0
	12.9701	0			12.9133	0
	12.9905	0			12.9344	0
	13.0113	0			12.9555	0
	13.0324	0			12.9765	0
	13.0535	0			12.9973	0
	13.074	0			13.0178	0
	13.0945	0			13.0389	0
	13.1155	0			13.0599	0
	13.1368	0			13.081	0
	13.1578	0			13.1019	0
	13.1779	0			13.1225	0
	13.1981	0			13.1435	0
	13.2189	0			13.1645	0
	13.2401	0			13.1855	0
	13.2611	0			13.2063	0
	13.2812	0			13.227	0
	13.3013	0			13.248	0
	13.3218	0			13.2687	0
	13.3417	0			13.2893	0
	13.3628	0			13.3094	0
	13.3817	0			13.3291	0
	13.4012	0			13.3495	0
	13.4215	0			13.3695	0
	13.4418	0			13.3892	0
	13.4621	0			13.4092	0
	13.4815	0			13.4289	0
	13.5	0			13.4488	0
					13.4682	0
					13.4881	0
