# Supplementary material for: Identification and validation of serum metabolite biomarkers for endometrial cancer diagnosis
Source: EMBO Mol Med. 2024 Feb 14;16(4):988–1003. doi: 10.1038/s44321-024-00033-1 (PMC11018850; doi:10.1038/s44321-024-00033-1)
Supplement: Supplementary file 5 — Source Data Fig. 5 [file 44321_2024_33_MOESM5_ESM.zip › Figure 5/5E/Normalized intensity for biomarker.xlsx]

## Sheet: Sheet1
Group	Glutamine	Glucose	Cholesterol linoleate
Non-EC	-1.54398	-1.45304	-0.0283002
Non-EC	0.453634	0.485961	-0.250146
Non-EC	-1.41305	-1.09235	-0.166134
Non-EC	1.01447	-0.716008	0.942408
Non-EC	1.11549	-0.54479	-0.0649879
Non-EC	1.29623	0.087299	1.4195
Non-EC	0.510645	-0.449258	0.10975
Non-EC	-2.05346	-1.07454	1.57237
Non-EC	-0.729272	-0.787804	1.74374
Non-EC	-1.08687	-0.878958	1.42446
Non-EC	-0.0246455	-0.714906	2.00525
Non-EC	-0.077281	0.354107	0.035996
Non-EC	-0.111531	-0.90006	0.572208
Non-EC	-0.807028	-0.866487	-0.188119
Non-EC	-0.448063	-1.09048	-0.302373
Non-EC	-1.06067	-0.865251	0.0586898
Non-EC	0.00314737	-0.116758	-0.553918
Non-EC	-0.656984	-0.939522	-1.24012
Non-EC	-1.08958	-1.28024	0.569107
Non-EC	-1.17787	-1.14112	0.421124
Non-EC	-1.03348	-1.00401	1.13662
Non-EC	-0.919841	-1.19717	-1.39029
Non-EC	-0.585998	-0.302562	0.233594
Non-EC	-1.55287	-1.21052	0.838716
Non-EC	0.474586	-0.236489	0.783894
Non-EC	0.528361	-0.385635	2.18612
Non-EC	-1.01794	-0.706698	1.11693
Non-EC	-0.288558	-0.357519	1.88175
Non-EC	-0.902938	-0.331672	1.29685
Non-EC	1.40165	-0.47464	-0.146329
EC	-0.0131203	0.699818	-0.460713
EC	0.0343782	0.215923	0.238149
EC	1.44535	1.17242	-1.8514
EC	1.69817	0.241689	-0.50282
EC	0.31616	1.04143	-1.84643
EC	1.10076	0.0098976	0.295355
EC	-0.107986	-0.192942	-0.598107
EC	0.00212434	0.00220872	-0.692862
EC	1.70412	0.367208	1.36021
EC	0.651577	1.233	-0.420508
EC	-1.08715	-0.652301	0.0999963
EC	-0.00429319	0.812858	-0.886642
EC	1.13834	1.50188	-0.79276
EC	1.37031	1.64376	-0.479682
EC	0.000118547	0.434862	-0.02212
EC	0.98866	-1.03555	-0.0494995
EC	0.816158	0.504654	-1.02313
EC	2.20836	2.22211	-1.79934
EC	1.41881	1.36501	0.79942
EC	1.05893	0.5605	-0.71852
EC	0.902937	1.60425	0.388597
EC	-0.151567	3.15808	-0.361795
EC	-1.065	1.11023	0.250898
EC	-0.396655	0.611321	-0.824303
EC	-0.12626	0.833925	-1.60619
EC	-1.4738	-0.107104	-0.317775
EC	-1.1555	-0.40976	-1.4638
EC	0.908346	1.05475	-0.981563
EC	-0.18541	-1.16642	-0.897041
EC	-0.213192	1.35342	-0.853983
