# Supplementary material for: Identification and validation of serum metabolite biomarkers for endometrial cancer diagnosis
Source: EMBO Mol Med. 2024 Feb 14;16(4):988–1003. doi: 10.1038/s44321-024-00033-1 (PMC11018850; doi:10.1038/s44321-024-00033-1)
Supplement: Supplementary file 5 — Source Data Fig. 5 [file 44321_2024_33_MOESM5_ESM.zip › Figure 5/5F-G/Met-score.xlsx]

## Sheet: Sheet1
Group	Glutamine	Glucose	Cholesterol linoleate	Met-score	Stage
EC	1368.52	15432.2	700.536	0.55906	Early
EC	810.875	20456.8	667.777	0.68877	Early
EC	2076.39	173093	1047.67	1	Early
EC	974.865	32879.4	874.112	0.82518	Early
EC	1866.26	60255.6	747.119	0.99168	Early
EC	542.704	56881.9	939.384	0.97857	Early
EC	946.008	39997.8	936.15	0.89303	Early
EC	489.269	5907.1	355.761	0.51992	Early
EC	849.83	134775	1210.34	0.99999	Early
EC	1414.88	132739	1291.32	0.99998	Early
EC	144.678	10741.1	293.431	0.67084	Early
EC	168.348	14332.3	32.9883	0.8536	Early
EC	1071.33	2601.59	126.427	0.5951	Early
EC	747.831	795.42	38.4416	0.59893	Early
EC	1516.69	4810.32	75.1681	0.68649	Early
EC	577.337	17247.4	292.923	0.80544	Early
EC	672.176	-260.253	216.79	0.45537	Early
EC	1068.13	17798.9	261.027	0.83226	Early
EC	769.952	36079.6	767.079	0.89508	Early
EC	326.742	19789.6	769.382	0.60355	Early
EC	825.404	52383.8	471.189	0.99006	Early
EC	1681.29	18442.3	132.039	0.88651	Early
EC	819.624	4314.24	233.515	0.56504	Early
EC	472.081	12705.2	431.836	0.64137	Early
EC	749.554	35735.5	84.4084	0.97988	Early
EC	1846.11	15252.6	334.469	0.77079	Early
EC	3279.52	26517.2	201.165	0.94491	Early
EC	781.684	46481.4	1539.7	0.76928	Early
EC	1383.57	61903.2	1649.32	0.92823	Early
EC	742.428	13999.1	652.281	0.54063	Early
EC	403.126	20328.7	699.51	0.66024	Early
EC	1522.27	61432.2	1910.49	0.8632	Early
EC	949.608	31432.7	1458.18	0.46964	Early
EC	798.193	52364.8	744.513	0.97986	Early
EC	762.165	51046.8	2555.33	0.27424	Early
EC	1490.57	81885.5	2004.23	0.97599	Early
EC	735.035	48578.1	670.813	0.97542	Early
EC	864.341	17214.9	434.062	0.74526	Early
EC	985.927	90798.1	440.804	0.99983	Early
EC	290.641	15771.4	499.155	0.66973	Early
EC	1985.54	35088.9	226.099	0.97216	Early
EC	1216.55	53241.5	2549.54	0.33321	Early
EC	897.914	74421.3	1539.63	0.98364	Early
EC	428.265	20659.3	2650.28	0.01233	Early
EC	286.121	14024.9	937.635	0.35063	Early
EC	506.534	23312.8	1118.97	0.47196	Early
EC	286.028	14171.6	247.08	0.76825	Early
EC	640.062	51313.6	1046.63	0.95147	Early
EC	791.098	39768	1982.08	0.34517	Early
EC	436.804	6068.06	110.733	0.67491	Early
EC	290.238	3137.69	404.946	0.41319	Early
EC	1634.68	4947.77	153.735	0.64636	Early
EC	644.15	-409.548	372.25	0.35392	Early
EC	381.185	12666.4	534.042	0.57526	Early
EC	1366.54	55834.6	916.517	0.979	Early
EC	470.744	24057.5	1069.58	0.52255	Early
EC	560.278	23828.2	348.6	0.87577	Early
EC	1250.88	66226.1	1299.93	0.98026	Early
EC	655.494	23336.8	301.692	0.88417	Early
EC	693.93	1201.42	68.1716	0.58926	Early
EC	1184.48	3166.26	232.281	0.54412	Early
EC	2158	25866.3	536.433	0.85904	Early
EC	506.32	35873.3	-30.8825	0.98493	Early
EC	1928.77	54871.9	427.482	0.99372	Early
EC	1143.4	35407.9	700.058	0.90724	Early
EC	1804.68	95631.5	1152.43	0.99937	Early
EC	946.329	22541.9	602.173	0.76706	Early
EC	1194.19	45745.3	1004.06	0.92816	Early
EC	747.27	48540.4	771.962	0.96815	Early
EC	865.502	11038.1	1197.29	0.17472	Early
EC	726.216	40378	871.741	0.90976	Early
EC	969.209	46285.1	742.061	0.96368	Early
EC	691.148	26809	936.386	0.67691	Early
EC	594.373	48436.1	921.264	0.95266	Early
EC	1086.81	19836.9	739.66	0.63788	Early
EC	504.603	24180.3	662.42	0.76257	Early
EC	752.86	26394.4	823.427	0.73035	Early
EC	939.189	8515.39	728.34	0.35789	Early
EC	701.202	9381.96	891.298	0.28096	Early
EC	378.143	4370.32	1265.23	0.07884	Early
EC	893.022	42900.9	787.559	0.94291	Early
EC	6.69827	12802.6	945.078	0.31322	Early
EC	159.13	23278.3	1213.79	0.40323	Early
EC	856.329	28835.4	864.132	0.75965	Early
EC	1621.89	30367.8	872.607	0.79426	Early
EC	1879.32	48783	119.73	0.9947	Early
EC	1688.01	68754	704.475	0.99684	Early
EC	754.506	147887	1918.39	0.99998	Early
EC	521.497	12306.8	363.353	0.67322	Early
EC	556.347	5399.54	415.394	0.46943	Early
EC	1169.16	97280.7	1207.02	0.99935	Early
EC	953.176	36049.5	380.56	0.95943	Early
EC	224.679	2822.77	157.744	0.56352	Early
EC	952.992	28948.7	458.883	0.90262	Early
EC	992.7	9632.79	187.005	0.7203	Early
EC	905.404	44868.5	475.908	0.97855	Early
EC	646.43	24186.9	594.472	0.79518	Early
EC	1078.75	36474.1	435.237	0.95585	Early
EC	251.378	1449.4	190.213	0.50785	Early
EC	897.62	40090.4	717.287	0.9369	Early
EC	1724.5	31297.7	223.445	0.95879	Early
EC	833.031	21638.8	531.774	0.78119	Early
EC	838.662	48481.7	941.719	0.95137	Early
EC	797.559	36380.8	1885.4	0.3236	Early
EC	1350.97	51048.8	837.521	0.97216	Early
EC	428.888	54057.5	1645.21	0.84307	Early
EC	348.079	-3596.55	-65.0747	0.54594	Early
EC	268.948	-1669.01	331.983	0.34113	Early
EC	266.065	744.464	610.023	0.2434	Early
EC	932.779	815.269	1.84025	0.62572	Early
EC	219.466	-2784.96	93.1313	0.46132	Early
EC	504.185	55949.7	1290.5	0.94306	Early
EC	492.519	47406.8	144.864	0.99268	Early
EC	833.251	52254.5	2372.93	0.40918	Early
EC	545.528	52159.4	1360.1	0.90363	Early
EC	3516.14	13426.1	260.646	0.79518	Early
EC	564.967	23.6956	457.91	0.31281	Early
EC	484.534	43066.5	1567.01	0.68048	Early
EC	679.172	15696.9	893.335	0.42667	Early
EC	1063.63	27603.1	715.359	0.8067	Early
EC	394.878	16622.5	747.226	0.53917	Early
EC	854.344	42916.4	587.082	0.96528	Early
EC	771.99	14033.4	1071.42	0.28427	Early
EC	1004.88	25830.5	813.413	0.72818	Early
EC	664.604	17554.7	836.733	0.51062	Early
EC	3640.67	181420	1616.73	1	Early
EC	1175.68	45057.3	1055.62	0.91308	Early
EC	778.098	30474	543.139	0.89565	Early
EC	468.699	-62.0046	108.299	0.52676	Early
EC	403.497	4093.72	259.902	0.53378	Early
EC	353.722	27517.3	1266.63	0.48097	Early
EC	227.644	16615.7	919.367	0.42402	Early
EC	956.356	48777.1	540.932	0.98302	Early
EC	1064.71	79170.2	650.053	0.99901	Early
EC	101.646	-1612.07	-90.4764	0.60696	Advanced
EC	1491.86	54500.5	797.322	0.98246	Advanced
EC	1421.04	297.077	279.452	0.44469	Advanced
EC	1333.41	60038.6	254.067	0.99753	Advanced
EC	734.656	8142.85	692.366	0.36672	Advanced
EC	1260.52	7275.7	154.226	0.69224	Advanced
EC	403.361	25439.1	717.875	0.75836	Advanced
EC	913.884	34075.7	580.167	0.91954	Advanced
EC	1044.85	61584.6	856.128	0.9897	Advanced
EC	647.148	15622.9	584.357	0.62233	Advanced
EC	1097.35	58644.9	990.851	0.98046	Advanced
EC	1087.83	26727.2	755.139	0.77499	Advanced
EC	1253.1	57385.2	926.92	0.98139	Advanced
EC	1623.23	52769.7	1479.85	0.88887	Advanced
EC	1471.04	51091.7	668.766	0.98214	Advanced
EC	937.844	24026	752.303	0.7217	Advanced
EC	1961	36475.3	1131.57	0.79156	Advanced
EC	1122.33	77769.9	1280.12	0.99416	Advanced
EC	845.663	4985.53	-10.3623	0.72484	Advanced
EC	619.983	47742.8	1348.41	0.86049	Advanced
EC	583.861	19458.8	441.795	0.77926	Advanced
EC	397.933	14170	445.479	0.66611	Advanced
EC	444.151	23695.3	518.99	0.8154	Advanced
EC	697.172	49725.6	1350.02	0.88352	Advanced
EC	965.819	25742.1	604.709	0.82008	Advanced
EC	2084.84	70948.4	903.577	0.99591	Advanced
EC	942.38	17690.7	1570.96	0.1378	Advanced
EC	1136.77	19068.7	823.772	0.56757	Advanced
EC	-78.5877	7321	518.193	0.439	Advanced
EC	754.778	13909.5	922.3	0.3661	Advanced
EC	1570.64	174200	866.227	1	Advanced
EC	687.305	45729.2	1125.62	0.90006	Advanced
EC	791.463	22262.3	743.426	0.68608	Advanced
EC	177.215	4555.71	1133.44	0.1079	Advanced
EC	1095.63	35417.3	568.344	0.93217	Advanced
EC	1353.7	102065	566.91	0.99993	Advanced
EC	1717.53	58376.7	1209.11	0.96679	Advanced
EC	505.018	13601.5	1003.69	0.30709	Advanced
EC	555.876	20121.9	351.673	0.82668	Advanced
EC	1059.7	30067.6	309.735	0.93933	Advanced
EC	972.573	20605.9	746.83	0.6496	Advanced
EC	201.016	6508.89	224.747	0.6128	Advanced
EC	521.049	6486.07	144.427	0.6666	Advanced
EC	2078.99	45245.9	432.932	0.9832	Advanced
EC	1434.09	25099.1	582.024	0.82475	Advanced
EC	302.72	8408.75	655.516	0.38723	Advanced
EC	558.474	6852.74	650.186	0.35796	Advanced
EC	510.204	14180	213.079	0.78696	Advanced
EC	504.161	25921.5	769.856	0.74391	Advanced
EC	280.586	21115.5	1459.1	0.2237	Advanced
EC	408.418	13468.4	218.75	0.7703	Advanced
EC	721.172	17795.2	734.302	0.58394	Advanced
EC	271.301	19586.2	1219.03	0.31494	Advanced
EC	526.851	11894.6	609.458	0.50984	Advanced
EC	1660.58	39045.5	905.787	0.89685	Advanced
EC	1780.38	113885	737.936	0.99997	Advanced
EC	1030.97	53414	802.347	0.9794	Advanced
Non-EC	550.59	24532.7	2860.42	0.01076	/
Non-EC	2038.33	66542.7	540.23	0.99749	/
Non-EC	709.523	19030.1	1926.03	0.06659	/
Non-EC	321.381	11930.3	1620.26	0.06861	/
Non-EC	501.567	24645	3640.86	0.00143	/
Non-EC	363.497	11395.5	1604.22	0.06798	/
Non-EC	1132.23	41291.4	4220.16	0.00186	/
Non-EC	560.903	5246.7	444.898	0.44653	/
Non-EC	734.219	27375.6	2906.13	0.01298	/
Non-EC	296.321	2825.2	605.322	0.28809	/
Non-EC	456.572	19077.6	2443.56	0.01789	/
Non-EC	786.109	35673.6	3273.64	0.01179	/
Non-EC	233.29	9818.49	2716.2	0.00337	/
Non-EC	82.7765	-5461.95	-10.9844	0.45728	/
Non-EC	271.581	-1709.67	608.317	0.20063	/
Non-EC	1195.47	47499.3	4646	0.00117	/
Non-EC	349.688	28665.3	1462.34	0.38507	/
Non-EC	919.461	42800.7	1666.56	0.62375	/
Non-EC	510.392	28812.7	1655.46	0.28035	/
Non-EC	641.516	28773.5	3207.5	0.00682	/
Non-EC	2034.79	62006.6	777.53	0.99258	/
Non-EC	710.686	27370.6	1180.88	0.54042	/
Non-EC	715.641	23318.7	1669.23	0.17826	/
Non-EC	349.488	18019.5	2789.79	0.00652	/
Non-EC	528.641	35789	2084.79	0.20744	/
Non-EC	728.988	37328.6	1117.25	0.79521	/
Non-EC	461.172	21591.2	1061.56	0.46405	/
Non-EC	953.147	18638.6	1529.77	0.16415	/
Non-EC	489.593	12872.1	1054.03	0.26474	/
Non-EC	639.954	12633	450.975	0.63135	/
Non-EC	679.604	15962.4	978.755	0.37975	/
Non-EC	786.375	8047.87	1405.31	0.08243	/
Non-EC	616.507	21500.1	4159.42	0.00027	/
Non-EC	656.831	7291.73	221.438	0.64259	/
Non-EC	885.766	12809.2	1393.3	0.13251	/
Non-EC	586.71	21209.4	4552.38	9e-05	/
Non-EC	500.958	24201.9	1243.5	0.41446	/
Non-EC	429.553	26094.7	519.572	0.84945	/
Non-EC	1946.66	75319.6	4378.51	0.04223	/
Non-EC	662.515	18117.3	2600.85	0.01102	/
Non-EC	638.432	32955.2	1677.29	0.36318	/
Non-EC	1215.66	74115.4	44.3613	0.99966	/
Non-EC	366.653	10130.4	2002.22	0.02219	/
Non-EC	361.464	20861.4	2768.93	0.00922	/
Non-EC	447.747	11070.8	1148.12	0.18908	/
Non-EC	1031.93	13119.5	469.624	0.63931	/
Non-EC	306.818	-636.012	846.55	0.1313	/
Non-EC	559.717	7421.8	1112.38	0.1506	/
Non-EC	762.586	12316.4	1491.79	0.10004	/
Non-EC	884.986	17757.5	1774.86	0.08604	/
Non-EC	712.095	5914.94	1112.31	0.13326	/
Non-EC	419.475	17953.7	1880.05	0.06563	/
Non-EC	418.421	22392.5	2925.37	0.00723	/
Non-EC	438.977	8349.3	2222.76	0.01058	/
Non-EC	288.073	6658.73	1591.72	0.04392	/
Non-EC	843.186	15541.9	2022.21	0.0377	/
Non-EC	660.579	13421.7	2127.84	0.023	/
Non-EC	554.699	7709.58	761.997	0.3127	/
Non-EC	475.873	7683.27	1732.74	0.03467	/
Non-EC	585.871	11246.1	1422.5	0.10514	/
Non-EC	645.925	7338.06	656.725	0.36729	/
Non-EC	704.152	8151.39	2520.61	0.00491	/
Non-EC	811.502	5144.85	472.237	0.43156	/
Non-EC	1038.3	12548.7	1375.82	0.13617	/
Non-EC	475.836	8423.75	1274.97	0.11332	/
Non-EC	730.17	16487	943.857	0.41548	/
Non-EC	777.793	12103.1	1894.06	0.03676	/
Non-EC	589.846	5271.92	1449.19	0.05589	/
Non-EC	798.688	16303.8	1662.84	0.09725	/
Non-EC	592.684	15541.4	1735.92	0.07485	/
Non-EC	351.063	1883.91	1146.8	0.08254	/
Non-EC	306.938	15.1524	1897.35	0.01035	/
Non-EC	480.534	2665.31	444.028	0.38097	/
Non-EC	594.554	7044.1	1468.68	0.0633	/
Non-EC	434.913	6239.23	1512.65	0.05189	/
Non-EC	561.589	8860.69	2063.64	0.01695	/
Non-EC	498.732	10431	993.94	0.24677	/
Non-EC	580.09	2781.44	796.908	0.20025	/
Non-EC	219.864	761.162	719.518	0.19441	/
Non-EC	472.32	9287.17	1531.82	0.06674	/
Non-EC	297.973	15604.9	615.941	0.59534	/
Non-EC	442.997	4986.99	574.367	0.35692	/
Non-EC	390.343	11994.8	1934.36	0.03185	/
Non-EC	287.829	8080.78	950.577	0.22046	/
Non-EC	575.17	13681	949.848	0.34088	/
Non-EC	351.406	26552.5	625.479	0.81682	/
Non-EC	285.565	2806.42	997.819	0.12671	/
Non-EC	373.045	4635.02	387.318	0.4642	/
Non-EC	416.173	13832.9	2020.93	0.03082	/
Non-EC	404.154	20341.9	734.374	0.63991	/
Non-EC	496.162	803.863	2690.71	0.00146	/
Non-EC	392.657	5464.74	120.783	0.65439	/
Non-EC	401.758	3230.46	1442.85	0.0458	/
Non-EC	496.076	5812.31	691.719	0.30896	/
Non-EC	359.332	1880.48	292.016	0.45503	/
Non-EC	513.394	3632	699.644	0.2594	/
Non-EC	500.043	9014.21	451.137	0.53807	/
Non-EC	384.252	1255.24	683.393	0.2205	/
Non-EC	670.955	6741	1892.9	0.02136	/
Non-EC	622.318	10069	1856.03	0.03262	/
Non-EC	375.171	1927.21	845.98	0.1655	/
Non-EC	528.832	5372.41	194.545	0.61017	/
Non-EC	452.242	2743.3	820.745	0.18824	/
Non-EC	742.795	12137.7	1189.9	0.19308	/
Non-EC	548.34	11177.2	1201.58	0.17137	/
Non-EC	628.88	18215.1	2035.95	0.04664	/
Non-EC	267.856	-923.224	626.28	0.20614	/
Non-EC	512.602	8762.3	1344.18	0.09978	/
Non-EC	453.931	-1276.35	535.393	0.24373	/
Non-EC	220.244	3467.78	238.795	0.52757	/
Non-EC	674.078	31501.7	1043.11	0.71994	/
Non-EC	419.181	15650.2	2108.23	0.02965	/
Non-EC	916.898	33818.9	1246.46	0.6623	/
Non-EC	484.873	10730.4	668.77	0.44058	/
Non-EC	450.938	22596.4	915.662	0.58395	/
Non-EC	842.077	17954.6	2293.63	0.02417	/
Non-EC	659.857	29905.3	2073.79	0.12924	/
Non-EC	404.179	13607.7	1819.81	0.04981	/
Non-EC	271.18	10091.2	353.807	0.62203	/
Non-EC	472.883	-944.17	1217.05	0.05351	/
Non-EC	707.898	4895.74	1674.29	0.031	/
Non-EC	478.291	19431.8	1977.41	0.05997	/
Non-EC	543.971	904.704	41.168	0.59583	/
Non-EC	434.496	2033.8	626.17	0.26326	/
Non-EC	270.278	1318.67	344.328	0.40562	/
Non-EC	536.625	3782.59	1429.79	0.05048	/
Non-EC	1964.61	6841.8	75.439	0.73694	/
Non-EC	681.1	4806.28	593.247	0.346	/
Non-EC	339.312	1308.25	544.049	0.28948	/
Non-EC	603.117	3548.78	674.074	0.27219	/
Non-EC	436.394	1657.54	701.765	0.22016	/
Non-EC	574.158	9188.82	1026.16	0.21053	/
Non-EC	313.746	2725.45	1057.04	0.11	/
Non-EC	389.145	492.898	325.294	0.39945	/
Non-EC	356.622	2358.37	997.448	0.12242	/
Non-EC	925.858	19064.4	1637.79	0.13383	/
Non-EC	430.654	737.362	260.774	0.44747	/
Non-EC	398.409	6727.12	1408.95	0.06992	/
Non-EC	1636.6	18376	767.974	0.59573	/
Non-EC	723.832	10933.8	901.003	0.30938	/
Non-EC	974.781	12782.5	1123.35	0.23672	/
Non-EC	1366.62	15393	1291.93	0.21282	/
Non-EC	857.658	13030.9	695.857	0.48978	/
Non-EC	851.877	21182.3	573.504	0.75368	/
Non-EC	1012.91	20363.2	813.687	0.60381	/
Non-EC	1232.4	17300.6	820.674	0.52638	/
Non-EC	503.31	9701.73	841.024	0.31168	/
Non-EC	1239.47	11912.5	797.005	0.40422	/
Non-EC	459.684	9455.83	1482.24	0.0764	/
Non-EC	535.958	9402.46	1006.05	0.22262	/
Non-EC	905.278	8865.34	634.616	0.42384	/
Non-EC	619.907	24084.4	627.76	0.77849	/
Non-EC	1049.7	16525.1	992.325	0.39246	/
Non-EC	657.157	11882.6	992.191	0.27921	/
Non-EC	964.579	19867.7	985	0.47996	/
Non-EC	726.07	10415.7	1065.8	0.21657	/
Non-EC	574.705	17001.5	1094.04	0.33345	/
Non-EC	418.532	15333.6	872.813	0.42525	/
Non-EC	595.341	21579.6	856.295	0.5989	/
Non-EC	484.373	9648.76	728.059	0.37638	/
Non-EC	530.64	21541.9	636.381	0.72406	/
Non-EC	444.395	11094	641.72	0.4665	/
Non-EC	482.633	20259.4	895.878	0.53796	/
Non-EC	554.518	13479	1159.08	0.22667	/
Non-EC	500.066	9379.2	1243.05	0.13314	/
Non-EC	624.706	13916.1	1337.7	0.16223	/
Non-EC	274.519	8500.54	2275.92	0.00924	/
Non-EC	-133.073	3082.33	792.748	0.19742	/
Non-EC	415.516	8639.51	916.428	0.24868	/
Non-EC	534.1	20532.6	1058.11	0.44074	/
Non-EC	368.184	9318.93	894.981	0.27216	/
Non-EC	413.444	9931.8	687.18	0.4073	/
Non-EC	394.046	18382	1087.69	0.36614	/
Non-EC	716.129	20780.7	987.875	0.49642	/
Non-EC	696.285	10307.8	1315.02	0.12468	/
Non-EC	818.732	20604.9	1084.28	0.43165	/
Non-EC	517.901	5596.96	2572.33	0.00325	/
Non-EC	747.191	13705.2	1335.74	0.16136	/
Non-EC	472.421	3684.41	844.662	0.19387	/
Non-EC	590.535	4666.52	756.98	0.25249	/
Non-EC	261.869	7030.65	1161.14	0.12761	/
Non-EC	103.573	7008.27	1325.48	0.0858	/
Non-EC	845.553	7707.29	905.981	0.24257	/
Non-EC	103.013	4570.79	1695.41	0.02708	/
Non-EC	308.878	7432.13	1769.97	0.03037	/
Non-EC	475.376	6158.26	1543.66	0.04782	/
Non-EC	424.385	6536.48	2130.66	0.01114	/
Non-EC	698.353	10197.6	1056.84	0.21632	/
Non-EC	609.348	8105.78	950.022	0.22582	/
Non-EC	505.395	8355.74	895.961	0.25462	/
Non-EC	395.183	12420.7	775.61	0.41329	/
Non-EC	467.734	12719.4	884.378	0.35504	/
Non-EC	-2.33663	7765.67	832.668	0.26649	/
Non-EC	-12.1706	4449.91	821.951	0.20958	/
Non-EC	243.925	7905.36	982.871	0.20279	/
Non-EC	586.224	9266.12	1054.79	0.19983	/
Non-EC	501.041	17424.3	4368.58	0.0001	/
Non-EC	631.968	14980.6	1543.05	0.1124	/
Non-EC	149.845	9550.67	1081.74	0.18775	/
Non-EC	544.313	14701.2	1477.22	0.12663	/
Non-EC	569.759	14000.7	1340.71	0.16173	/
Non-EC	409.274	12155.2	1617.14	0.07112	/
Non-EC	400.136	15986.3	2440.88	0.0131	/
Non-EC	580.45	17445.9	2199.18	0.02857	/
