# Supplementary material for: Identification and validation of serum metabolite biomarkers for endometrial cancer diagnosis
Source: EMBO Mol Med. 2024 Feb 14;16(4):988–1003. doi: 10.1038/s44321-024-00033-1 (PMC11018850; doi:10.1038/s44321-024-00033-1)
Supplement: Supplementary file 5 — Source Data Fig. 5 [file 44321_2024_33_MOESM5_ESM.zip › Figure 5/5H/Met-score+CA-125.xlsx]

## Sheet: Sheet1
Group	Met-score+CA125	Stage
EC	0.90802	Early
EC	0.97963	Early
EC	0.93851	Early
EC	1	Early
EC	0.76619	Early
EC	0.68343	Early
EC	0.94321	Early
EC	0.08659	Early
EC	0.90068	Early
EC	0.95684	Early
EC	0.82949	Early
EC	0.6687	Early
EC	0.78625	Early
EC	0.05531	Early
EC	0.18736	Early
EC	0.40569	Early
EC	0.14859	Early
EC	0.21229	Early
EC	0.93363	Early
EC	0.9272	Early
EC	0.99999	Early
EC	0.69372	Early
EC	0.95227	Early
EC	0.90498	Early
EC	0.97695	Early
EC	0.99406	Early
EC	0.97609	Early
EC	0.93993	Early
EC	0.7102	Early
EC	0.8881	Early
EC	0.42117	Early
EC	0.81879	Early
EC	0.39487	Early
EC	0.68698	Early
EC	0.59959	Early
EC	0.72119	Early
EC	0.94465	Early
EC	0.8781	Early
EC	0.87984	Early
EC	0.89953	Early
EC	0.58631	Early
EC	0.91988	Early
EC	0.46169	Early
EC	0.84112	Early
EC	0.68153	Early
EC	0.91146	Early
EC	0.79906	Early
EC	0.93729	Early
EC	0.82169	Early
EC	0.97542	Early
EC	0.42359	Early
EC	0.95538	Early
EC	0.37063	Early
EC	0.93618	Early
EC	0.11613	Early
EC	0.73078	Early
EC	0.97456	Early
EC	0.99983	Early
EC	0.93219	Early
EC	0.81083	Early
EC	0.94624	Early
EC	0.93563	Early
EC	0.17063	Early
EC	0.20926	Early
EC	0.95224	Early
EC	0.32421	Early
EC	0.9523	Early
EC	0.34439	Early
EC	0.2067	Early
EC	0.6389	Early
EC	0.61757	Early
EC	0.25475	Early
EC	0.50104	Early
EC	0.94148	Early
EC	0.82017	Early
EC	0.99597	Early
EC	0.95742	Early
EC	0.94577	Early
EC	0.86932	Early
EC	0.79058	Early
EC	0.95101	Early
EC	0.84682	Early
EC	0.93703	Early
EC	0.97663	Early
EC	0.87459	Early
EC	0.23266	Early
EC	0.99152	Early
EC	0.85673	Early
EC	0.73952	Early
EC	0.45874	Early
EC	0.99953	Early
EC	0.37932	Early
EC	0.77432	Early
EC	0.94852	Early
EC	0.86248	Early
EC	0.96477	Early
EC	0.95971	Early
EC	0.96834	Early
EC	0.99151	Early
EC	0.76336	Early
EC	1	Early
EC	0.9811	Early
EC	0.93543	Early
EC	1	Early
EC	0.98448	Early
EC	0.73814	Early
EC	0.79817	Early
EC	0.9606	Early
EC	0.56329	Early
EC	0.94504	Early
EC	0.95228	Early
EC	0.97151	Early
EC	0.93378	Early
EC	0.85256	Early
EC	0.99899	Early
EC	0.16064	Early
EC	0.9573	Early
EC	0.13185	Early
EC	0.59065	Early
EC	0.23053	Early
EC	0.95175	Early
EC	0.43953	Early
EC	0.91534	Early
EC	0.93342	Early
EC	0.43741	Early
EC	0.68538	Early
EC	0.95881	Early
EC	0.89322	Early
EC	0.90734	Early
EC	0.5604	Early
EC	0.42938	Early
EC	0.3953	Early
EC	0.99113	Early
EC	0.25073	Early
EC	0.92617	Advanced
EC	0.9043	Advanced
EC	0.99992	Advanced
EC	0.54811	Advanced
EC	0.95073	Advanced
EC	1	Advanced
EC	1	Advanced
EC	0.29912	Advanced
EC	1	Advanced
EC	0.62828	Advanced
EC	1	Advanced
EC	1	Advanced
EC	0.99967	Advanced
EC	1	Advanced
EC	0.80157	Advanced
EC	0.99044	Advanced
EC	1	Advanced
EC	0.99683	Advanced
EC	0.99868	Advanced
EC	0.96648	Advanced
EC	0.09714	Advanced
EC	0.89861	Advanced
EC	0.85608	Advanced
EC	0.60192	Advanced
EC	0.92824	Advanced
EC	0.63376	Advanced
EC	1	Advanced
EC	1	Advanced
EC	0.93647	Advanced
EC	0.98559	Advanced
EC	0.97937	Advanced
EC	0.72903	Advanced
EC	0.855	Advanced
EC	0.86927	Advanced
EC	0.71232	Advanced
EC	0.98075	Advanced
EC	0.99998	Advanced
EC	1	Advanced
EC	0.99999	Advanced
EC	0.99998	Advanced
EC	0.99992	Advanced
EC	0.82062	Advanced
EC	1	Advanced
EC	0.99995	Advanced
EC	1	Advanced
EC	0.85094	Advanced
EC	1	Advanced
EC	0.89085	Advanced
EC	0.35394	Advanced
EC	0.95517	Advanced
EC	0.9952	Advanced
EC	0.90455	Advanced
EC	0.76563	Advanced
EC	0.12126	Advanced
EC	0.99364	Advanced
EC	0.49903	Advanced
EC	0.17849	Advanced
Non-EC	0.06752	/
Non-EC	0.95818	/
Non-EC	0.01793	/
Non-EC	0.21955	/
Non-EC	0.01838	/
Non-EC	0.03079	/
Non-EC	0.02968	/
Non-EC	0.50166	/
Non-EC	0.3331	/
Non-EC	0.10431	/
Non-EC	0.02828	/
Non-EC	0.16349	/
Non-EC	0.03888	/
Non-EC	0.0396	/
Non-EC	0.02235	/
Non-EC	0.02859	/
Non-EC	0.03416	/
Non-EC	0.08764	/
Non-EC	0.86206	/
Non-EC	0.45646	/
Non-EC	0.43041	/
Non-EC	0.71881	/
Non-EC	0.17295	/
Non-EC	0.02964	/
Non-EC	0.96487	/
Non-EC	0.5888	/
Non-EC	0.07342	/
Non-EC	0.28118	/
Non-EC	0.58673	/
Non-EC	0.05381	/
Non-EC	0.08386	/
Non-EC	0.11072	/
Non-EC	0.63262	/
Non-EC	0.04526	/
Non-EC	0.0503	/
Non-EC	0.04616	/
Non-EC	0.96013	/
Non-EC	0.0327	/
Non-EC	0.39825	/
Non-EC	0.86916	/
Non-EC	0.03509	/
Non-EC	0.03515	/
Non-EC	0.32707	/
Non-EC	0.02682	/
Non-EC	0.04309	/
Non-EC	0.01925	/
Non-EC	0.02146	/
Non-EC	0.03976	/
Non-EC	0.06466	/
Non-EC	0.59585	/
Non-EC	0.06143	/
Non-EC	0.08158	/
Non-EC	0.07066	/
Non-EC	0.04133	/
Non-EC	0.06047	/
Non-EC	0.02656	/
Non-EC	0.04895	/
Non-EC	0.25508	/
Non-EC	0.06713	/
Non-EC	0.05797	/
Non-EC	0.12509	/
Non-EC	0.04282	/
Non-EC	0.28861	/
Non-EC	0.0427	/
Non-EC	0.0265	/
Non-EC	0.03607	/
Non-EC	0.0581	/
Non-EC	0.28687	/
Non-EC	0.02615	/
Non-EC	0.05376	/
Non-EC	0.04192	/
Non-EC	0.03401	/
Non-EC	0.16017	/
Non-EC	0.04464	/
Non-EC	0.69221	/
Non-EC	0.33767	/
Non-EC	0.2164	/
Non-EC	0.08291	/
Non-EC	0.0395	/
Non-EC	0.05904	/
Non-EC	0.35455	/
Non-EC	0.06554	/
Non-EC	0.8305	/
Non-EC	0.03659	/
Non-EC	0.54596	/
Non-EC	0.06844	/
Non-EC	0.14776	/
Non-EC	0.16649	/
Non-EC	0.04022	/
Non-EC	0.35682	/
Non-EC	0.02023	/
Non-EC	0.63444	/
Non-EC	0.08741	/
Non-EC	0.74676	/
Non-EC	0.02936	/
Non-EC	0.27088	/
Non-EC	0.26779	/
Non-EC	0.13921	/
Non-EC	0.04453	/
Non-EC	0.0661	/
Non-EC	0.0878	/
Non-EC	0.10044	/
Non-EC	0.37117	/
Non-EC	0.02698	/
Non-EC	0.15071	/
Non-EC	0.63463	/
Non-EC	0.06085	/
Non-EC	0.07401	/
Non-EC	0.06127	/
Non-EC	0.02707	/
Non-EC	0.26655	/
Non-EC	0.04845	/
Non-EC	0.03682	/
Non-EC	0.77155	/
Non-EC	0.02647	/
Non-EC	0.58948	/
Non-EC	0.50573	/
Non-EC	0.02086	/
Non-EC	0.639	/
Non-EC	0.22914	/
Non-EC	0.03025	/
Non-EC	0.03362	/
Non-EC	0.02117	/
Non-EC	0.03214	/
Non-EC	0.59824	/
Non-EC	0.10689	/
Non-EC	0.72573	/
Non-EC	0.05052	/
Non-EC	0.06972	/
Non-EC	0.48837	/
Non-EC	0.04065	/
Non-EC	0.21253	/
Non-EC	0.2518	/
Non-EC	0.22569	/
Non-EC	0.12325	/
Non-EC	0.10487	/
Non-EC	0.04416	/
Non-EC	0.2543	/
Non-EC	0.1687	/
Non-EC	0.64547	/
Non-EC	0.58793	/
Non-EC	0.56924	/
Non-EC	0.11956	/
Non-EC	0.08191	/
Non-EC	0.34122	/
Non-EC	0.81744	/
Non-EC	0.1859	/
Non-EC	0.23482	/
Non-EC	0.3099	/
Non-EC	0.23811	/
Non-EC	0.03182	/
Non-EC	0.17366	/
Non-EC	0.2294	/
Non-EC	0.77163	/
Non-EC	0.37405	/
Non-EC	0.37331	/
Non-EC	0.20992	/
Non-EC	0.05253	/
Non-EC	0.07849	/
Non-EC	0.08084	/
Non-EC	0.14449	/
Non-EC	0.45186	/
Non-EC	0.53035	/
Non-EC	0.19219	/
Non-EC	0.71458	/
Non-EC	0.34006	/
Non-EC	0.26676	/
Non-EC	0.16904	/
Non-EC	0.61173	/
Non-EC	0.05952	/
Non-EC	0.09702	/
Non-EC	0.20939	/
Non-EC	0.09863	/
Non-EC	0.30029	/
Non-EC	0.09658	/
Non-EC	0.04045	/
Non-EC	0.07034	/
Non-EC	0.54379	/
Non-EC	0.05734	/
Non-EC	0.05147	/
Non-EC	0.07437	/
Non-EC	0.1003	/
Non-EC	0.09203	/
Non-EC	0.10331	/
Non-EC	0.10708	/
Non-EC	0.09494	/
Non-EC	0.09842	/
Non-EC	0.02603	/
Non-EC	0.02171	/
Non-EC	0.02889	/
Non-EC	0.04948	/
Non-EC	0.10851	/
Non-EC	0.0832	/
Non-EC	0.10712	/
Non-EC	0.21733	/
Non-EC	0.20281	/
Non-EC	0.06779	/
Non-EC	0.04504	/
Non-EC	0.0682	/
Non-EC	0.03166	/
Non-EC	0.0501	/
Non-EC	0.02628	/
Non-EC	0.01785	/
Non-EC	0.07213	/
