# Supplementary material for: Identification and validation of serum metabolite biomarkers for endometrial cancer diagnosis
Source: EMBO Mol Med. 2024 Feb 14;16(4):988–1003. doi: 10.1038/s44321-024-00033-1 (PMC11018850; doi:10.1038/s44321-024-00033-1)
Supplement: Supplementary file 6 — Source Data Fig. 6 [file 44321_2024_33_MOESM6_ESM.zip]

Archive with 54 entries (44 files):
- Figure 6/
- Figure 6/6A/
- Figure 6/6A/Proliferation rate.xlsx
- Figure 6/6B/
- Figure 6/6B/ECC1 Cholesterol linoleate.jpg
- Figure 6/6B/ECC1 Glucose.jpg
- Figure 6/6B/ECC1 Glutamine.jpg
- Figure 6/6B/Ishikawa Cholesterol linoleate.jpg
- Figure 6/6B/Ishikawa Glucose.jpg
- Figure 6/6B/Ishikawa Glutamine.jpg
- Figure 6/6C/
- Figure 6/6C/ECC1 Cholesterol linoleate/
- Figure 6/6C/ECC1 Cholesterol linoleate/0H-0μM.jpg
- Figure 6/6C/ECC1 Cholesterol linoleate/0H-300μM.jpg
- Figure 6/6C/ECC1 Cholesterol linoleate/0H-30μM.jpg
- Figure 6/6C/ECC1 Cholesterol linoleate/48H-0μM.jpg
- Figure 6/6C/ECC1 Cholesterol linoleate/48H-300μM.jpg
- Figure 6/6C/ECC1 Cholesterol linoleate/48H-30μM.jpg
- Figure 6/6C/ECC1 Glucose/
- Figure 6/6C/ECC1 Glucose/0H-10mM.jpg
- Figure 6/6C/ECC1 Glucose/0H-20mM.jpg
- Figure 6/6C/ECC1 Glucose/0H-5mM.jpg
- Figure 6/6C/ECC1 Glucose/48H-10mM.jpg
- Figure 6/6C/ECC1 Glucose/48H-20mM.jpg
- Figure 6/6C/ECC1 Glucose/48H-5mM.jpg
- Figure 6/6C/ECC1 Glutamine/
- Figure 6/6C/ECC1 Glutamine/0H-10mM.jpg
- Figure 6/6C/ECC1 Glutamine/0H-1mM.jpg
- Figure 6/6C/ECC1 Glutamine/0H-2mM.jpg
- Figure 6/6C/ECC1 Glutamine/48H-10mM.jpg
- Figure 6/6C/ECC1 Glutamine/48H-1mM.jpg
- Figure 6/6C/ECC1 Glutamine/48H-2mM.jpg
- Figure 6/6C/Ishikawa Cholesterol linoleate/
- Figure 6/6C/Ishikawa Cholesterol linoleate/0H-0μM.jpg
- Figure 6/6C/Ishikawa Cholesterol linoleate/0H-300μM.jpg
- Figure 6/6C/Ishikawa Cholesterol linoleate/0H-30μM.jpg
- Figure 6/6C/Ishikawa Cholesterol linoleate/48H-0μM.jpg
- Figure 6/6C/Ishikawa Cholesterol linoleate/48H-300μM.jpg
- Figure 6/6C/Ishikawa Cholesterol linoleate/48H-30μM.jpg
- Figure 6/6C/Ishikawa Glucose/
- Figure 6/6C/Ishikawa Glucose/0H-10mM.jpg
- Figure 6/6C/Ishikawa Glucose/0H-20mM.jpg
- Figure 6/6C/Ishikawa Glucose/0H-5mM.jpg
- Figure 6/6C/Ishikawa Glucose/48H-10mM.jpg
- Figure 6/6C/Ishikawa Glucose/48H-20mM.jpg
- Figure 6/6C/Ishikawa Glucose/48H-5mM.jpg
- Figure 6/6C/Ishikawa Glutamine/
- Figure 6/6C/Ishikawa Glutamine/0H-10mM.jpg
- Figure 6/6C/Ishikawa Glutamine/0H-1mM.jpg
- Figure 6/6C/Ishikawa Glutamine/0H-2mM.jpg
- Figure 6/6C/Ishikawa Glutamine/48H-10mM.jpg
- Figure 6/6C/Ishikawa Glutamine/48H-1mM.jpg
- Figure 6/6C/Ishikawa Glutamine/48H-2mM.jpg
- Figure 6/6C/Scratch wound healing rate.xlsx
