# Supplementary material for: Identification and validation of serum metabolite biomarkers for endometrial cancer diagnosis
Source: EMBO Mol Med. 2024 Feb 14;16(4):988–1003. doi: 10.1038/s44321-024-00033-1 (PMC11018850; doi:10.1038/s44321-024-00033-1)
Supplement: Supplementary file 6 — Source Data Fig. 6 [file 44321_2024_33_MOESM6_ESM.zip › Figure 6/6A/Proliferation rate.xlsx]

## Sheet: Sheet1
	Glutamine
				Concentration (mM)
	ECC1	1	2	6	10	20
	1	94.9623	101.124	100.45	95.5716	91.1364
	2	102.087	101.676	96.5459	94.6791	91.7972
	3	102.95	97.1931	94.4611	91.988	89.6716
	Ishikawa
	1	98.8138	88.0676	105.478	101.13	98.8019
	2	102.058	107.343	103.072	101.7	100.976
	3	99.1278	104.58	101.285	98.744	96.4638
	Glucose
			Concentration (mM)
	ECC1	5	10	20
	1	94.0371	118.478	109.281
	2	103.181	131.356	126.013
	3	102.782	123.183	128.565
	Ishikawa
	1	96.5043	222.754	239.32
	2	97.898	234.004	239.249
	3	105.556	237.366	244.421
	Cholesterol linoleate
				Concentration (μM)
	ECC1	0	10	30	100	300
	1	99.6408	100.003	83.727	72.8381	59.3072
	2	100.325	82.5355	70.5795	62.9748	55.049
	3	100.035	78.0701	67.5645	60.4987	44.8542
	Ishikawa
	1	96.8746	87.5725	78.946	77.1967	72.7631
	2	101.012	91.5432	78.0019	74.8735	74.8365
	3	102.113	88.9608	81.1212	77.7705	77.9649
