# Supplementary material for: Identification and validation of serum metabolite biomarkers for endometrial cancer diagnosis
Source: EMBO Mol Med. 2024 Feb 14;16(4):988–1003. doi: 10.1038/s44321-024-00033-1 (PMC11018850; doi:10.1038/s44321-024-00033-1)
Supplement: Supplementary file 6 — Source Data Fig. 6 [file 44321_2024_33_MOESM6_ESM.zip › Figure 6/6C/Scratch wound healing rate.xlsx]

## Sheet: Sheet1
	Healing rate for glutamine (3 replicates)
	ECC1	1mM-1	1mM-2	1mM-3	2mM-1	2mM-2	2mM-3	10mM-1	10mM-2	10mM-3
	12H	20.7724	30.932	22.1313	26.1319	26.9994	24.9819	21.3912	29.6465	20.7542
	24H	35.5105	39.1446	36.5293	40.367	42.8775	40.3401	33.942	42.7456	35.0444
	36H	41.2175	54.534	43.1225	51.6253	52.1254	49.2981	41.9441	47.1158	44.2484
	48H	66.4776	75.3978	67.5029	76.721	78.8235	74.398	69.0242	80.246	69.3253
	Ishikawa	1mM-1	1mM-2	1mM-3	2mM-1	2mM-2	2mM-3	10mM-1	10mM-2	10mM-3
	12H	22.9816	18.223	20.7863	18.9389	20.847	20.0587	20.0464	20.6016	20.7643
	24H	23.8413	28.0743	25.8756	23.1548	22.7235	25.252	27.2124	25.3168	21.6377
	36H	38.1638	30.6136	36.7325	41.0476	40.2854	42.0728	35.0544	32.2077	31.0888
	48H	62.6628	55.0257	55.9899	55.0842	52.3505	49.1519	57.9444	53.3691	59.8252
	Healing rate for glucose (3 replicates)
	ECC1	5mM-1	5mM-2	5mM-3	10mM-1	10mM-2	10mM-3	20mM-1	20mM-2	20mM-3
	12H	17.0151	18.5189	19.1718	19.5451	26.1717	32.9027	14.6015	18.85	23.0175
	24H	22.283	26.8685	18.8833	22.9132	34.5391	36.7569	25.0722	32.9034	27.4425
	36H	31.1996	36.2646	33.9782	48.0937	38.9605	61.4154	49.076	43.3034	45.6901
	48H	46.6646	62.9668	48.9174	70.651	63.9703	77.4135	58.6575	68.5505	62.3784
	Ishikawa	5mM-1	5mM-2	5mM-3	10mM-1	10mM-2	10mM-3	20mM-1	20mM-2	20mM-3
	12H	20.8879	25.0475	25.4112	24.1891	25.7759	21.4252	21.0054	17.7491	25.0516
	24H	28.8324	33.6212	39.0421	32.3349	35.5245	33.5928	31.7294	23.0721	34.9505
	36H	40.5263	41.9648	42.8233	41.6993	44.1037	44.5129	39.7519	35.0662	43.6656
	48H	56.1423	56.3929	62.2274	64.2451	65.0302	63.1192	59.5779	44.7603	62.4476
	Healing rate for cholesterol linoleate (3 replicates)
	ECC1	0μM-1	0μM-2	0μM-3	30μM-1	30μM-2	30μM-3	300μM-1	300μM-2	300μM-3
	12H	40.4482	36.0694	35.3231	40.8931	38.9626	38.3618	32.3323	37.8423	49.8555
	24H	54.6253	49.5148	47.0786	53.5268	49.0922	50.9089	44.3324	37.8423	48.181
	36H	69.9259	65.211	57.9963	69.893	62.1696	70.342	58.0039	63.7649	57.3519
	48H	97.6521	94.5944	91.1615	92.0774	80.8125	93.3546	82.2634	85.6477	76.1043
	Ishikawa	0μM-1	0μM-2	0μM-3	30μM-1	30μM-2	30μM-3	300μM-1	300μM-2	300μM-3
	12H	24.5638	22.8536	21.9514	23.5886	21.0612	18.3585	18.4475	21.6268	19.317
	24H	31.8607	28.8749	29.6179	32.6494	30.0573	26.1949	24.3764	26.5132	28.4736
	36H	39.607	40.5566	39.0079	42.3212	44.6133	33.2658	34.951	36.399	39.0038
	48H	58.5021	61.4224	65.9475	62.3983	58.0275	46.1665	48.0417	52.1799	59.6486
